# Supplementary material for: Genome-Wide Association Study Reveals the PLAG1 Gene for Knuckle, Biceps and Shank Weight in Simmental Beef Cattle
Source: PLoS One. 2016 Dec 20;11(12):e0168316. doi: 10.1371/journal.pone.0168316 (PMC5172584; doi:10.1371/journal.pone.0168316)
Supplement: S1 File — The GWAS result of the SNPs that are nominally significant (P<0.05) for biceps, including: SNP names, chromosome, position, p-value and FDR. (CSV) [file pone.0168316.s001.csv]

SNP	Chromosome	Position	P.value	FDR
BovineHD1400007259	14	25015640	4.74E-08	0.031724694
Hapmap26308-BTC-057761	6	38576012	2.36E-07	0.07904076
BovineHD0600009630	6	34538519	5.56E-07	0.124194065
BTB-00622352	15	84080790	7.52E-07	0.125994213
BovineHD0600009628	6	34527774	1.01E-06	0.13573038
BovineHD2500003237	25	11636219	1.48E-06	0.164992656
BovineHD1400024435	14	24096532	2.02E-06	0.168782981
BovineHD1400006989	14	24099719	2.02E-06	0.168782981
BovineHD1400007161	14	24656389	4.13E-06	0.298678989
BovineHD1400006990	14	24102024	4.46E-06	0.298678989
BovineHD0900006371	9	23618599	5.51E-06	0.317304328
BovineHD0200012078	2	41629924	5.69E-06	0.317304328
BovineHD1400007271	14	25066322	7.51E-06	0.324467388
BovineHD1900001922	19	7284088	8.57E-06	0.324467388
BovineHD1400007007	14	24172479	9.69E-06	0.324467388
BovineHD1400007008	14	24175600	9.69E-06	0.324467388
BovineHD1400007010	14	24181858	9.69E-06	0.324467388
BovineHD1400007012	14	24187772	9.69E-06	0.324467388
BovineHD1400007013	14	24191959	9.69E-06	0.324467388
BovineHD1400007014	14	24193383	9.69E-06	0.324467388
BovineHD1400007011	14	24185058	1.02E-05	0.324618387
BovineHD1400006980	14	24072137	1.36E-05	0.395717636
BovineHD1400006981	14	24074220	1.36E-05	0.395717636
Hapmap51233-BTA-44716	19	7273862	1.49E-05	0.396718731
BovineHD1700008784	17	31378443	1.54E-05	0.396718731
BovineHD1400007000	14	24147525	1.54E-05	0.396718731
BovineHD1400008545	14	29466112	1.92E-05	0.441058833
BovineHD1400006992	14	24114365	1.95E-05	0.441058833
BovineHD1400007285	14	25129005	1.97E-05	0.441058833
BovineHD0100010200	1	35486765	1.98E-05	0.441058833
BovineHD1000010079	10	31022651	2.07E-05	0.446686871
BovineHD0800028710	8	97197855	2.17E-05	0.446686871
BovineHD0100037485	1	131770948	2.20E-05	0.446686871
BovineHD2500003238	25	11641360	2.32E-05	0.457098108
BovineHD0600017055	6	61843309	2.48E-05	0.474764961
BovineHD0600012338	6	45298685	2.63E-05	0.489052331
BovineHD1000023549	10	82649959	2.80E-05	0.507263079
BovineHD0600025815	6	93320727	3.05E-05	0.507786549
BovineHD0200040588	2	41586137	3.07E-05	0.507786549
BovineHD0600010054	6	36118971	3.10E-05	0.507786549
BovineHD0600020734	6	74514169	3.11E-05	0.507786549
BovineHD0200036695	2	126363583	3.28E-05	0.518565521
BovineHD2400011588	24	41684731	3.33E-05	0.518565521
BovineHD1100020447	11	71411608	3.51E-05	0.51937988
BovineHD1400018027	14	64786443	3.66E-05	0.51937988
BovineHD1400007006	14	24167861	3.71E-05	0.51937988
BovineHD1700022239	17	23832571	3.72E-05	0.51937988
BovineHD0300036071	3	38876335	3.73E-05	0.51937988
BovineHD1800005924	18	19039186	3.82E-05	0.51937988
BovineHD1400007015	14	24194599	3.88E-05	0.51937988
BovineHD0100034988	1	123933660	4.33E-05	0.523679067
BovineHD1700004069	17	14286217	4.43E-05	0.523679067
BovineHD4100014063	19	24249122	4.44E-05	0.523679067
BovineHD1900001920	19	7280912	4.44E-05	0.523679067
BovineHD0800019497	8	65074725	4.61E-05	0.523679067
BovineHD0200000779	2	2867850	4.70E-05	0.523679067
BovineHD0100021658	1	75323046	4.70E-05	0.523679067
BovineHD0600020756	6	74590906	4.75E-05	0.523679067
BovineHD2100007248	21	24989560	4.75E-05	0.523679067
BovineHD1400007001	14	24150127	4.76E-05	0.523679067
BovineHD2800009920	28	36302167	4.88E-05	0.523679067
BovineHD0600017056	6	61844183	4.96E-05	0.523679067
BovineHD0300026631	3	92490186	5.01E-05	0.523679067
BovineHD1000017128	10	57938942	5.09E-05	0.523679067
BovineHD1900006985	19	24248059	5.26E-05	0.523679067
BovineHD2000018716	20	65287169	5.51E-05	0.523679067
BovineHD2100021162	21	7943063	5.54E-05	0.523679067
BovineHD1000011856	10	38279020	5.65E-05	0.523679067
BovineHD1900001909	19	7254796	5.75E-05	0.523679067
BovineHD0500017238	5	61525128	5.81E-05	0.523679067
BovineHD1400007031	14	24243733	5.83E-05	0.523679067
BovineHD0200007296	2	25411136	5.96E-05	0.523679067
BovineHD2400009326	24	33709912	5.99E-05	0.523679067
BovineHD1300001134	13	4320237	6.15E-05	0.523679067
BovineHD1000020915	10	73561519	6.17E-05	0.523679067
BovineHD1600011220	16	39150752	6.18E-05	0.523679067
BovineHD2000018713	20	65282488	6.33E-05	0.523679067
BovineHD2000018714	20	65283194	6.57E-05	0.523679067
BovineHD2000018715	20	65283941	6.57E-05	0.523679067
BovineHD2200001775	22	6029356	6.59E-05	0.523679067
BovineHD0500010734	5	37657509	6.59E-05	0.523679067
BovineHD0300011877	3	38582387	6.74E-05	0.523679067
BovineHD0600020768	6	74645781	6.81E-05	0.523679067
BovineHD1400006996	14	24133627	6.88E-05	0.523679067
BTA-91250-no-rs	14	24145838	6.88E-05	0.523679067
BovineHD0200023107	2	80360277	6.99E-05	0.523679067
BovineHD1800004661	18	14396018	7.05E-05	0.523679067
BovineHD1400008549	14	29478090	7.07E-05	0.523679067
BovineHD0600020760	6	74602658	7.07E-05	0.523679067
BovineHD1100021470	11	75297882	7.16E-05	0.523679067
BovineHD2400011582	24	41659857	7.29E-05	0.523679067
BovineHD0600008746	6	31215593	7.32E-05	0.523679067
BovineHD1400007003	14	24158787	7.49E-05	0.523679067
BovineHD1800012295	18	41661595	7.54E-05	0.523679067
BovineHD0600010701	6	38655605	7.67E-05	0.523679067
BovineHD0600020739	6	74532750	7.72E-05	0.523679067
BovineHD0600020740	6	74538979	7.72E-05	0.523679067
BovineHD2900002723	29	9214574	7.79E-05	0.523679067
BovineHD1300007874	13	27149001	7.86E-05	0.523679067
BovineHD2000019597	20	67508541	8.04E-05	0.523679067
BovineHD2200001774	22	6027491	8.40E-05	0.523679067
BovineHD0600008749	6	31225554	8.43E-05	0.523679067
BovineHD2200001776	22	6030088	8.51E-05	0.523679067
BovineHD0500001364	5	5152524	8.60E-05	0.523679067
BovineHD0400018641	4	67835166	8.64E-05	0.523679067
BovineHD0400018643	4	67845493	8.64E-05	0.523679067
BovineHD1400007026	14	24227327	8.75E-05	0.523679067
BovineHD0600008750	6	31227653	8.80E-05	0.523679067
BovineHD1400007027	14	24229059	9.08E-05	0.523679067
BovineHD0500031134	5	108075599	9.43E-05	0.523679067
BovineHD1100003963	11	11795619	9.53E-05	0.523679067
BovineHD2100000160	21	1339388	9.61E-05	0.523679067
BovineHD2100003801	21	14419598	9.82E-05	0.523679067
BovineHD1400006998	14	24138878	9.86E-05	0.523679067
BovineHD0600016016	6	58405854	9.99E-05	0.523679067
BovineHD0600016017	6	58407747	9.99E-05	0.523679067
BovineHD1900018181	19	62939899	0.000100581	0.523679067
BovineHD0600008752	6	31229140	0.000102487	0.523679067
BovineHD0600008743	6	31200782	0.000102655	0.523679067
BovineHD0600008744	6	31202427	0.000102655	0.523679067
BovineHD2500001218	25	5195417	0.000104181	0.523679067
BovineHD1000029089	10	100467301	0.000105931	0.523679067
BovineHD1500005841	15	22858104	0.000106531	0.523679067
BovineHD1400006995	14	24132456	0.000106691	0.523679067
BovineHD0600011623	6	42696151	0.000108402	0.523679067
BovineHD1900006987	19	24251163	0.000108516	0.523679067
BovineHD1900006990	19	24254749	0.000108516	0.523679067
BovineHD1600014696	16	53127822	0.000109282	0.523679067
BovineHD1700003640	17	12564467	0.000109733	0.523679067
BovineHD1300007869	13	27127880	0.000110034	0.523679067
BovineHD0500010576	5	36864233	0.000110159	0.523679067
BovineHD1000011848	10	38248805	0.000111505	0.523679067
Hapmap47098-BTA-76051	6	45324435	0.000114841	0.523679067
BovineHD0600012333	6	45277025	0.000115535	0.523679067
BovineHD0700015168	7	52507637	0.000118001	0.523679067
BovineHD1000016194	10	54574838	0.000118255	0.523679067
BovineHD0600008724	6	31117853	0.000118255	0.523679067
BTB-01621981	3	99111024	0.000118589	0.523679067
BovineHD0900021985	9	79010458	0.00011911	0.523679067
BovineHD1700020348	17	69795134	0.000119527	0.523679067
BovineHD0800031460	8	105580812	0.000125649	0.523679067
BovineHD2900002722	29	9207650	0.000126067	0.523679067
BovineHD1900018144	19	62831101	0.000126914	0.523679067
BovineHD2200011826	22	41307268	0.000127383	0.523679067
BovineHD2000019576	20	67470133	0.00012821	0.523679067
BovineHD1100021471	11	75298664	0.000128344	0.523679067
BovineHD0400005776	4	19323214	0.000130983	0.523679067
BovineHD1100022086	11	77115836	0.000131735	0.523679067
BovineHD0300015420	3	50827489	0.000131888	0.523679067
ARS-BFGL-NGS-7302	22	60817794	0.000132471	0.523679067
BovineHD0800033561	8	6396537	0.000132542	0.523679067
BovineHD1400007025	14	24226206	0.000132624	0.523679067
BovineHD0300006096	3	18986064	0.000132829	0.523679067
BovineHD0400004888	4	16574679	0.00013286	0.523679067
BovineHD2000018272	20	64095005	0.000133153	0.523679067
BovineHD0600012334	6	45278812	0.000133438	0.523679067
BovineHD4100004897	6	45283038	0.000133438	0.523679067
BovineHD0700003424	7	13189673	0.000134322	0.523679067
BovineHD0100004681	1	15284577	0.000134394	0.523679067
BovineHD1900006991	19	24256074	0.000134771	0.523679067
BovineHD0800019566	8	65361015	0.000135208	0.523679067
BovineHD0800011418	8	38266472	0.000135455	0.523679067
BovineHD0600017703	6	63934925	0.000136423	0.523679067
BovineHD0800023176	8	77352447	0.000139002	0.523679067
BovineHD0600010665	6	38571977	0.000139489	0.523679067
BovineHD1600017433	16	62193106	0.000139831	0.523679067
BovineHD0800016129	8	53722140	0.000140817	0.523679067
BovineHD0900013571	9	49280728	0.000141483	0.523679067
BovineHD1900011554	19	40498803	0.00014226	0.523679067
BovineHD0800001750	8	5364450	0.000142805	0.523679067
BovineHD1100007281	11	24206806	0.000142825	0.523679067
BovineHD2400012123	24	43896489	0.000143091	0.523679067
BovineHD1400007171	14	24706121	0.000145445	0.523679067
BovineHD0800020909	8	69517791	0.000147447	0.523679067
BovineHD0700005014	7	17842609	0.000147592	0.523679067
BovineHD4100015408	22	3792996	0.000148097	0.523679067
BovineHD0900031640	9	100335448	0.000148939	0.523679067
BovineHD2500004801	25	17041619	0.000149237	0.523679067
BovineHD1500010561	15	38359306	0.000150253	0.523679067
BovineHD0600004658	6	17048599	0.000150814	0.523679067
BovineHD0900024217	9	86397321	0.000150883	0.523679067
BovineHD1000006166	10	18564610	0.00015157	0.523679067
BovineHD1900006988	19	24252055	0.00015269	0.523679067
BovineHD1400007280	14	25111082	0.000152713	0.523679067
BovineHD0800007715	8	25511341	0.000153196	0.523679067
BovineHD0300023969	3	83850660	0.000153306	0.523679067
BovineHD0800023088	8	77087335	0.000153641	0.523679067
BovineHD0600010952	6	39990876	0.000155606	0.523679067
BovineHD1700003639	17	12562057	0.000157255	0.523679067
BovineHD1600008170	16	29036273	0.000157884	0.523679067
BovineHD1400008307	14	28718858	0.000159303	0.523679067
BovineHD1400007735	14	26888221	0.000159556	0.523679067
BovineHD0200027411	2	95370026	0.000160884	0.523679067
BovineHD1500004785	15	18862684	0.000161807	0.523679067
BovineHD0200012070	2	41580800	0.000162698	0.523679067
BovineHD1700003692	17	12708121	0.000162706	0.523679067
BovineHD1400007023	14	24222338	0.000163501	0.523679067
BovineHD1400007024	14	24225369	0.000163501	0.523679067
BovineHD2000018273	20	64095798	0.000163911	0.523679067
BovineHD1100024655	11	85826738	0.000164366	0.523679067
BovineHD2500008502	25	30710930	0.000166867	0.523679067
BovineHD1000006180	10	18591538	0.000169092	0.523679067
BovineHD2400014274	24	50916800	0.000169589	0.523679067
BovineHD1800005914	18	18999976	0.000169726	0.523679067
ARS-BFGL-NGS-22568	19	53908218	0.000169791	0.523679067
BovineHD1400006986	14	24092123	0.000170626	0.523679067
BovineHD1500003623	15	14611233	0.000171037	0.523679067
BovineHD1900016286	19	57568768	0.000171153	0.523679067
BovineHD0700007590	7	27293941	0.000171713	0.523679067
BovineHD1900018169	19	62915392	0.000175937	0.523679067
BovineHD2800002689	28	8798298	0.000176267	0.523679067
BovineHD1100030036	11	103080468	0.00017715	0.523679067
BovineHD0500027093	5	95373695	0.000177411	0.523679067
BovineHD2400008713	24	32017041	0.000178324	0.523679067
BovineHD1400007021	14	24219041	0.000178641	0.523679067
BovineHD1400007022	14	24221657	0.000178641	0.523679067
BovineHD2200010498	22	36967846	0.000180728	0.523679067
BovineHD0200001482	2	5206503	0.000181333	0.523679067
ARS-BFGL-NGS-92108	6	73438013	0.000181511	0.523679067
BovineHD0800014584	8	48735203	0.000181542	0.523679067
ARS-BFGL-NGS-69147	19	28705296	0.000183533	0.523679067
ARS-BFGL-NGS-105823	7	40250259	0.000184279	0.523679067
BovineHD1800002319	18	6698884	0.000184553	0.523679067
BovineHD1400008309	14	28721039	0.000185201	0.523679067
BovineHD1400008312	14	28728296	0.000185201	0.523679067
BovineHD1300016237	13	56704388	0.000185897	0.523679067
BovineHD0900031062	9	42004145	0.00018623	0.523679067
BovineHD1300011990	13	41447748	0.000186469	0.523679067
BovineHD0300032675	3	113154064	0.000188476	0.523679067
BovineHD0100021768	1	75657996	0.000189733	0.523679067
BovineHD0100042939	1	148357105	0.000191883	0.523679067
BovineHD1900001919	19	7276113	0.000192858	0.523679067
BovineHD2500003742	25	13447503	0.000192989	0.523679067
BovineHD2400014764	24	52317385	0.000193362	0.523679067
BovineHD2000014959	20	54531783	0.000195553	0.523679067
BovineHD0800015522	8	51826639	0.000196486	0.523679067
BovineHD0100037541	1	131868732	0.000198753	0.523679067
BovineHD2700009430	27	33477686	0.000199837	0.523679067
BovineHD2700009431	27	33478684	0.000199837	0.523679067
BovineHD2500005829	25	21110543	0.000202238	0.523679067
BovineHD1000006071	10	18247635	0.000202576	0.523679067
BovineHD2400009491	24	34401737	0.000202695	0.523679067
BovineHD1400022534	14	80111886	0.000202783	0.523679067
BovineHD1400006999	14	24143265	0.000203727	0.523679067
ARS-BFGL-NGS-69503	14	73200900	0.000204211	0.523679067
BovineHD0400036234	4	104570114	0.00020428	0.523679067
BovineHD1300022534	13	77845981	0.000204799	0.523679067
BovineHD2500001216	25	5191890	0.00020544	0.523679067
BovineHD2200007721	22	26774740	0.000205624	0.523679067
BovineHD0400026689	4	95849454	0.000206294	0.523679067
BovineHD1000031572	10	86351065	0.000206534	0.523679067
BovineHD1300016117	13	56394085	0.00020667	0.523679067
BovineHD0200023183	2	80645034	0.000206874	0.523679067
BovineHD1500014034	15	48731467	0.0002107	0.523679067
BovineHD2200001326	22	4835070	0.00021143	0.523679067
BovineHD2000007551	20	25125034	0.000211484	0.523679067
BovineHD0100035995	1	127344466	0.000212344	0.523679067
BovineHD4100004580	6	38852093	0.00021313	0.523679067
Hapmap56427-rs29018180	4	87715917	0.000215246	0.523679067
BovineHD2400011222	24	40613487	0.000215743	0.523679067
BovineHD0200003655	2	12992697	0.00021668	0.523679067
BovineHD0800019348	8	64526372	0.000217033	0.523679067
BovineHD0600013647	6	49631558	0.00021771	0.523679067
BovineHD2100009166	21	31731441	0.000217786	0.523679067
BovineHD0100019173	1	68013613	0.000217868	0.523679067
BovineHD0600012857	6	46977034	0.000218364	0.523679067
BovineHD0600008741	6	31194335	0.000219387	0.523679067
BovineHD1100030688	11	105666992	0.000220006	0.523679067
BovineHD2400009053	24	33013221	0.000220432	0.523679067
BovineHD0400005688	4	18939476	0.000220493	0.523679067
BovineHD2900009145	29	30782472	0.000221038	0.523679067
BovineHD1800010559	18	34679142	0.000221825	0.523679067
BovineHD0400026685	4	95833220	0.000222742	0.523679067
BovineHD1700003645	17	12569996	0.000223056	0.523679067
BovineHD0800025260	8	85077574	0.000223117	0.523679067
BovineHD1100020433	11	71346519	0.000223157	0.523679067
BovineHD4100004563	6	38433476	0.000224954	0.523679067
BovineHD0800016119	8	53697020	0.000226089	0.523679067
BovineHD2400014257	24	50880573	0.00022813	0.523679067
BovineHD2400014262	24	50894887	0.00022813	0.523679067
BovineHD2400014264	24	50899461	0.00022813	0.523679067
BovineHD2400014270	24	50913444	0.00022813	0.523679067
BovineHD1400014112	14	49589201	0.000228136	0.523679067
ARS-BFGL-NGS-18148	22	59359951	0.000228969	0.523679067
ARS-BFGL-NGS-102813	6	28827723	0.000229057	0.523679067
BovineHD0200001284	2	4553289	0.000231485	0.523679067
BovineHD1700004886	17	17058330	0.000234017	0.523679067
BovineHD1400008327	14	28774482	0.000234313	0.523679067
BovineHD0800027278	8	91963471	0.000235984	0.523679067
BovineHD1400008308	14	28719584	0.000238068	0.523679067
BovineHD1900001921	19	7282678	0.000238343	0.523679067
BovineHD0600013679	6	49718516	0.000239031	0.523679067
BTB-00256366	6	49724627	0.000239031	0.523679067
BovineHD4100004575	6	38830725	0.000239457	0.523679067
BovineHD4100004577	6	38837159	0.000239457	0.523679067
BovineHD4100004578	6	38840174	0.000239457	0.523679067
BovineHD4100004581	6	38862997	0.000239457	0.523679067
BovineHD0600010755	6	38866381	0.000239457	0.523679067
Hapmap31285-BTC-041097	6	38869785	0.000239457	0.523679067
BovineHD0600008008	6	28824288	0.000239487	0.523679067
BovineHD0600004372	6	16175322	0.000241257	0.523679067
BovineHD0800028200	8	95351289	0.000241334	0.523679067
BovineHD1400020535	14	73252086	0.000241458	0.523679067
BovineHD2200011801	22	41278993	0.000242025	0.523679067
BovineHD0100046569	1	114775186	0.00024232	0.523679067
BovineHD2100004942	21	17561327	0.000242526	0.523679067
BovineHD1200018382	12	67352819	0.000244171	0.523679067
BovineHD1200018383	12	67358188	0.000244171	0.523679067
BovineHD0100043008	1	148658330	0.000244445	0.523679067
BovineHD2200001777	22	6031173	0.00024745	0.523679067
BovineHD0600026843	6	96561674	0.000247625	0.523679067
BovineHD0600009623	6	34506192	0.000249983	0.523679067
BovineHD0600004755	6	17324822	0.000250032	0.523679067
BovineHD0400033126	4	114575051	0.000251748	0.523679067
BovineHD2000019828	20	68300762	0.000253849	0.523679067
BovineHD0500001353	5	5126766	0.000253874	0.523679067
ARS-BFGL-NGS-870	22	35083917	0.00025431	0.523679067
BovineHD0200025898	2	91031137	0.000255407	0.523679067
BovineHD2100009173	21	31759905	0.000255743	0.523679067
BovineHD1300013223	13	45400773	0.000256108	0.523679067
Hapmap60257-rs29016165	1	155629802	0.000256405	0.523679067
BovineHD0500035288	5	120797177	0.000256479	0.523679067
BovineHD1700018701	17	64957928	0.000258853	0.523679067
BovineHD0400026704	4	95925566	0.000258957	0.523679067
BovineHD0700033760	7	52237814	0.000259248	0.523679067
BovineHD0800011439	8	38344313	0.000259395	0.523679067
BovineHD1100022074	11	77051512	0.000260016	0.523679067
BovineHD4100009031	11	77088322	0.000260016	0.523679067
BovineHD1100022081	11	77092197	0.000260016	0.523679067
BovineHD1400022590	14	80278619	0.000260662	0.523679067
BovineHD0700016500	7	57679528	0.000262385	0.523679067
BovineHD1400007232	14	24909247	0.000262869	0.523679067
ARS-BFGL-NGS-10346	17	12567376	0.00026344	0.523679067
BovineHD1300020035	13	70153796	0.000263758	0.523679067
BovineHD2600008521	26	31899474	0.000266482	0.523679067
BovineHD0600008748	6	31223788	0.000268049	0.523679067
BovineHD4100016631	24	39710474	0.0002683	0.523679067
BovineHD2400011086	24	40234159	0.000268306	0.523679067
BovineHD1000006150	10	18540523	0.000269638	0.523679067
BovineHD2500003739	25	13440059	0.000271203	0.523679067
BovineHD0800002720	8	8432016	0.000271466	0.523679067
BovineHD0200023187	2	80653747	0.000271916	0.523679067
Hapmap26242-BTC-001240	25	5156189	0.000273722	0.523679067
BovineHD2000021384	20	67894996	0.000278127	0.523679067
BovineHD1500004614	15	18233724	0.000278419	0.523679067
Hapmap28005-BTC-037769	6	44622597	0.000280762	0.523679067
BovineHD0900011657	9	41967456	0.000282835	0.523679067
BovineHD2900010965	29	36228674	0.000283082	0.523679067
BovineHD1600011508	16	40733300	0.000283591	0.523679067
BovineHD2100008494	21	29582390	0.000284476	0.523679067
Hapmap27083-BTC-041166	6	38825835	0.000284578	0.523679067
BovineHD2400014268	24	50911384	0.000287363	0.523679067
BovineHD1500007483	15	27893112	0.000288412	0.523679067
BovineHD1200026726	12	5714004	0.000289716	0.523679067
BovineHD1700015513	17	54669914	0.00029035	0.523679067
BovineHD2500003718	25	13372155	0.000290368	0.523679067
BovineHD0100033390	1	118210775	0.000292096	0.523679067
BovineHD0800011573	8	38889483	0.000292129	0.523679067
BovineHD2000003383	20	10653142	0.000292259	0.523679067
Hapmap42990-BTA-59554	25	13368475	0.00029243	0.523679067
BovineHD0100025934	1	91271875	0.000294908	0.523679067
BovineHD0400032065	4	111701164	0.000295242	0.523679067
BovineHD0600012320	6	45170234	0.000296666	0.523679067
BovineHD2200000787	22	2938385	0.000296996	0.523679067
BovineHD0200023155	2	80512386	0.000297301	0.523679067
BovineHD2900007255	29	25024800	0.000299229	0.523679067
BovineHD2900014092	29	47651695	0.000301667	0.523679067
BovineHD2000006898	20	22866441	0.000302859	0.523679067
BovineHD1400017570	14	63365124	0.000304244	0.523679067
ARS-BFGL-NGS-116076	20	48903795	0.000304467	0.523679067
BovineHD0800006370	8	20719929	0.000305755	0.523679067
BovineHD1700018652	17	64741637	0.000306694	0.523679067
BovineHD1700009776	17	35348049	0.000308243	0.523679067
BovineHD1300004982	13	17415564	0.000309301	0.523679067
ARS-BFGL-NGS-93374	25	17040004	0.000310044	0.523679067
BovineHD0500024822	5	87497611	0.000310432	0.523679067
BovineHD0600017096	6	61975450	0.000311317	0.523679067
Hapmap51046-BTA-75812	6	61984747	0.000311317	0.523679067
BovineHD0100004700	1	15353719	0.00031134	0.523679067
BovineHD1300004983	13	17418000	0.000313349	0.523679067
BovineHD0400026486	4	94895739	0.000315652	0.523679067
BovineHD2700009432	27	33482871	0.000319103	0.523679067
BovineHD2900014985	29	8633551	0.000319205	0.523679067
BovineHD0600010736	6	38762470	0.000319495	0.523679067
BovineHD1300017852	13	62455369	0.000319798	0.523679067
BovineHD1900006984	19	24247124	0.000320009	0.523679067
BovineHD1600008650	16	30495704	0.000322507	0.523679067
ARS-BFGL-NGS-102923	22	38839224	0.000325584	0.523679067
BovineHD1300021177	13	73582077	0.000325903	0.523679067
BovineHD2100019313	21	65827215	0.000325986	0.523679067
BovineHD2100001717	21	7954433	0.00032708	0.523679067
BovineHD2100001718	21	7957022	0.00032708	0.523679067
BovineHD0800024229	8	81557274	0.000327831	0.523679067
BovineHD1900009014	19	30690441	0.000328383	0.523679067
BovineHD0500004537	5	15495690	0.000328859	0.523679067
ARS-BFGL-BAC-15020	12	26654878	0.000328936	0.523679067
BovineHD1900006986	19	24250488	0.000329555	0.523679067
BovineHD0100044967	1	154186527	0.000330186	0.523679067
BovineHD2600010376	26	37761177	0.000332591	0.523679067
BovineHD0400032397	4	112494094	0.000332927	0.523679067
BovineHD1700003861	17	13564175	0.000333528	0.523679067
BovineHD1400022767	14	80675176	0.000334356	0.523679067
BovineHD0600004756	6	17326102	0.000335636	0.523679067
BovineHD1700015742	17	55437733	0.000336249	0.523679067
BovineHD0300021741	3	74847448	0.000338927	0.523679067
BovineHD1100021475	11	75306951	0.000339233	0.523679067
BovineHD0800019438	8	64840369	0.000339784	0.523679067
BovineHD1400008768	14	30332250	0.000341162	0.523679067
BovineHD0800023250	8	77602758	0.000341472	0.523679067
BovineHD0400026688	4	95846139	0.000342683	0.523679067
BovineHD1400024188	14	84587789	0.000342855	0.523679067
BTB-00925415	26	11102722	0.000343614	0.523679067
BovineHD0600020145	6	72535012	0.000346944	0.523679067
BovineHD1200026912	12	39017874	0.000347039	0.523679067
BovineHD2000014960	20	54532806	0.000350216	0.523679067
BovineHD0800002936	8	9148568	0.000351302	0.523679067
BovineHD2200001629	22	5622632	0.000351641	0.523679067
BovineHD0200012031	2	41441993	0.000351898	0.523679067
BovineHD1900006994	19	24260666	0.000352191	0.523679067
BovineHD1100029302	11	100881624	0.000353001	0.523679067
BovineHD0600010729	6	38739408	0.000353134	0.523679067
BovineHD0300001804	3	5863689	0.000354364	0.523679067
BovineHD0300001807	3	5869104	0.000354364	0.523679067
BovineHD2400011731	24	42318083	0.000355032	0.523679067
BovineHD4100001165	2	39759736	0.000356511	0.523679067
BovineHD0400005644	4	18815510	0.000356605	0.523679067
BovineHD2200011825	22	41306577	0.00035808	0.523679067
BovineHD0300012049	3	39362558	0.000362178	0.523679067
BovineHD0800023036	8	76880736	0.000363102	0.523679067
BovineHD0600016620	6	60428732	0.000363821	0.523679067
BovineHD0400035178	4	120139358	0.000363895	0.523679067
BovineHD0100045452	1	155627344	0.000364172	0.523679067
BovineHD2500011874	25	42401717	0.000364741	0.523679067
Hapmap27935-BTC-065354	14	26899089	0.000366541	0.523679067
BovineHD0100021114	1	73597362	0.000366707	0.523679067
BovineHD2000013603	20	48904669	0.000367157	0.523679067
BovineHD2000013604	20	48905685	0.000367157	0.523679067
BovineHD2000013605	20	48906608	0.000367157	0.523679067
BovineHD2000013606	20	48908165	0.000367157	0.523679067
BovineHD0200001289	2	4560303	0.00036798	0.523679067
BovineHD0600011202	6	41293919	0.000368595	0.523679067
BovineHD0400005814	4	19409767	0.000369767	0.523679067
BovineHD1100030552	11	105125657	0.000371525	0.523679067
BovineHD2400014256	24	50877529	0.000372153	0.523679067
ARS-BFGL-NGS-119802	28	34653480	0.000372306	0.523679067
BovineHD2100021363	21	52053470	0.000374228	0.523679067
BovineHD0600021373	6	77062396	0.000375419	0.523679067
BovineHD0600009657	6	34655917	0.000375439	0.523679067
BovineHD0800010905	8	36648129	0.000375949	0.523679067
BovineHD0700026526	7	90544601	0.000378258	0.523679067
BovineHD0600010727	6	38736441	0.000378428	0.523679067
BovineHD0300015283	3	50124087	0.000379202	0.523679067
BovineHD0100006220	1	20993584	0.000380315	0.523679067
BovineHD4100015690	22	41295758	0.0003814	0.523679067
BovineHD1300018267	13	63959888	0.000381547	0.523679067
BovineHD2400011202	24	40494579	0.000382198	0.523679067
BovineHD1100021476	11	75307498	0.000382212	0.523679067
BovineHD1100021481	11	75310856	0.000382212	0.523679067
BovineHD1300007040	13	24406428	0.000384788	0.523679067
BovineHD2400010888	24	39708107	0.000385376	0.523679067
BovineHD2400010894	24	39734151	0.000385376	0.523679067
BovineHD2800008196	28	31010530	0.000385832	0.523679067
BovineHD2200001779	22	6035018	0.000387362	0.523679067
BovineHD1000011852	10	38266623	0.00038836	0.523679067
BovineHD2200001060	22	3930758	0.000388769	0.523679067
BovineHD0800002466	8	7700862	0.000390062	0.523679067
BovineHD0100001609	1	4922096	0.000390266	0.523679067
BovineHD0500014698	5	51102257	0.00039209	0.523679067
BovineHD4100000659	1	115950381	0.000392984	0.523679067
BovineHD0900029090	9	100389849	0.000393819	0.523679067
BovineHD1000018849	10	65311950	0.000394021	0.523679067
BovineHD0100035244	1	125109815	0.000395336	0.523679067
ARS-BFGL-NGS-106191	18	18997878	0.000395578	0.523679067
BovineHD0300001790	3	5821261	0.00039562	0.523679067
BovineHD1100021241	11	74361226	0.000395697	0.523679067
BovineHD2400010889	24	39711756	0.000397457	0.523679067
BovineHD2400010891	24	39718601	0.000397457	0.523679067
BovineHD2900013962	29	47092291	0.000399217	0.523679067
BovineHD2500001217	25	5193911	0.000400338	0.523679067
BovineHD1200011308	12	39756165	0.000401247	0.523679067
BovineHD1400009139	14	31710493	0.000401288	0.523679067
BovineHD0300034825	3	119355531	0.000401602	0.523679067
BovineHD0300001805	3	5864895	0.000401912	0.523679067
BovineHD0300001806	3	5868288	0.000401912	0.523679067
ARS-BFGL-NGS-119920	28	7795053	0.000402248	0.523679067
BovineHD0800029392	8	99490569	0.000402328	0.523679067
ARS-BFGL-NGS-21434	5	57305230	0.000403455	0.523679067
BovineHD0400030402	4	106933202	0.000403698	0.523679067
BovineHD0400013760	4	49825330	0.000404064	0.523679067
BovineHD2900013910	29	46932609	0.000404175	0.523679067
BovineHD0300001813	3	5894954	0.00040499	0.523679067
BovineHD0600016479	6	59863359	0.000405444	0.523679067
BovineHD0500009399	5	32402801	0.000405728	0.523679067
BovineHD1400007736	14	26890052	0.000406088	0.523679067
BovineHD0900010625	9	38263426	0.000407968	0.523679067
BovineHD0100003251	1	10119359	0.000408457	0.523679067
BovineHD1200022962	12	80286845	0.00040993	0.523679067
BovineHD2400009845	24	35775668	0.000414419	0.523679067
BovineHD4100014062	19	24246413	0.000414908	0.523679067
BovineHD2200001773	22	6026039	0.000416089	0.523679067
BovineHD1400005578	14	19542783	0.000416155	0.523679067
BovineHD1400019635	14	69894098	0.000417211	0.523679067
BovineHD1300000220	13	1085864	0.000417744	0.523679067
BovineHD2200001778	22	6033405	0.000417838	0.523679067
BovineHD4100000720	1	128328732	0.000418767	0.523679067
ARS-BFGL-NGS-99895	22	32175665	0.000419239	0.523679067
BovineHD2400003008	24	10590352	0.000419621	0.523679067
BovineHD4100004558	6	38388935	0.000420879	0.523679067
BovineHD0600010630	6	38402326	0.000420879	0.523679067
BovineHD0100045596	1	156097875	0.000421098	0.523679067
BovineHD0300027330	3	94958653	0.000421098	0.523679067
BovineHD0600019948	6	71662933	0.000421098	0.523679067
BovineHD0600020078	6	72271723	0.000421098	0.523679067
BovineHD0600021074	6	75713818	0.000421098	0.523679067
BovineHD0800003124	8	9645044	0.000421098	0.523679067
BovineHD0800003220	8	9905503	0.000421098	0.523679067
BovineHD0800012585	8	42234040	0.000421098	0.523679067
BovineHD0800029069	8	98418906	0.000421098	0.523679067
BovineHD1000015883	10	53126778	0.000421098	0.523679067
BovineHD1400010454	14	36341727	0.000421098	0.523679067
BovineHD1600014571	16	52622375	0.000421098	0.523679067
BovineHD1600017392	16	61972040	0.000421098	0.523679067
BovineHD1700008951	17	32082959	0.000421098	0.523679067
BovineHD1800007356	18	23909716	0.000421098	0.523679067
BovineHD2100008113	21	28059063	0.000421098	0.523679067
BovineHD2600005885	26	23081191	0.000421098	0.523679067
BovineHD2600010589	26	38540698	0.000421098	0.523679067
BovineHD2600010983	26	39890784	0.000421098	0.523679067
BovineHD2900011127	29	36802155	0.000422178	0.523679067
BovineHD1000006158	10	18555651	0.000422381	0.523679067
BovineHD0600011211	6	41362850	0.000423231	0.523679067
BovineHD0600011214	6	41374164	0.000423231	0.523679067
BovineHD1300005292	13	18517656	0.000425106	0.523679067
BovineHD0500031371	5	108938804	0.000426526	0.523679067
BovineHD1100021231	11	74313991	0.000426806	0.523679067
BovineHD1100021233	11	74327720	0.000426806	0.523679067
BovineHD1100021237	11	74342965	0.000426806	0.523679067
BovineHD0600010716	6	38704872	0.000427163	0.523679067
BovineHD2000018705	20	65272833	0.000427585	0.523679067
BovineHD2000018707	20	65274484	0.000427585	0.523679067
BovineHD0800011440	8	38347485	0.000427873	0.523679067
BovineHD1500014036	15	48733218	0.000428729	0.523679067
BovineHD1400008766	14	30326407	0.00042904	0.523679067
ARS-BFGL-NGS-15573	2	88647669	0.0004324	0.523679067
BovineHD0400031928	4	111253858	0.000433257	0.523679067
BovineHD1000023548	10	82648672	0.000433997	0.523679067
BovineHD1500005716	15	22508079	0.000434264	0.523679067
BovineHD1600012120	16	43363381	0.000434265	0.523679067
ARS-BFGL-NGS-37745	12	77271637	0.000436773	0.523679067
BovineHD0300002491	3	7649019	0.000437194	0.523679067
BovineHD0800020798	8	69198082	0.000438677	0.523679067
BovineHD0100022686	1	78806582	0.00043931	0.523679067
BovineHD0200011890	2	40820221	0.000440697	0.523679067
BovineHD0100005913	1	19885275	0.000440862	0.523679067
BovineHD0600007314	6	26535196	0.000441047	0.523679067
BovineHD0600007315	6	26536248	0.000441047	0.523679067
BovineHD0600007323	6	26551249	0.000441047	0.523679067
BovineHD0600007324	6	26553503	0.000441047	0.523679067
BovineHD0600007325	6	26554169	0.000441047	0.523679067
BovineHD0600007326	6	26556565	0.000441047	0.523679067
BovineHD0300012065	3	39420244	0.000442602	0.523679067
BovineHD0200004198	2	14876302	0.00044346	0.523679067
BovineHD1400008527	14	29385236	0.000443464	0.523679067
BovineHD1400008528	14	29387632	0.000443464	0.523679067
BovineHD1400008529	14	29391524	0.000443464	0.523679067
BovineHD0300022264	3	77003857	0.000443869	0.523679067
BovineHD2400011377	24	41046716	0.000444421	0.523679067
BovineHD2000007514	20	24958286	0.000444675	0.523679067
BovineHD1400008384	14	28949452	0.000445648	0.523679067
BovineHD0600011217	6	41406582	0.000448018	0.523679067
BovineHD2500009777	25	35494536	0.00044838	0.523679067
BovineHD0400024268	4	87586046	0.000448554	0.523679067
BovineHD1400008542	14	29447455	0.000448567	0.523679067
BovineHD1800005912	18	18993682	0.000448818	0.523679067
BovineHD1400005431	14	18933986	0.00045006	0.524215377
BovineHD0600008729	6	31139007	0.000452668	0.525285784
BovineHD0500001369	5	5167458	0.000455209	0.525285784
BovineHD0700000195	7	889646	0.000455641	0.525285784
BovineHD0200001296	2	4571868	0.000456701	0.525285784
BovineHD0300028516	3	99109968	0.000457901	0.525285784
BovineHD0300028517	3	99114469	0.000457901	0.525285784
BovineHD0300001793	3	5826499	0.00045826	0.525285784
BovineHD1100021295	11	74590729	0.000458876	0.525285784
BovineHD1100021300	11	74611297	0.000458876	0.525285784
BovineHD0800001687	8	5236312	0.000458936	0.525285784
BovineHD2400016995	24	58997443	0.000459786	0.525285784
BovineHD0600009624	6	34510191	0.000461381	0.525285784
BovineHD1100020715	11	72597185	0.000461751	0.525285784
BovineHD2400010896	24	39744156	0.000462377	0.525285784
BovineHD1200000863	12	2694960	0.000462744	0.525285784
ARS-BFGL-NGS-21679	15	42758371	0.000465572	0.525833884
BovineHD0200031482	2	109142023	0.000466357	0.525833884
BovineHD0500018660	5	66741198	0.000467954	0.525833884
BovineHD0600004661	6	17057719	0.000469123	0.525833884
BovineHD1000011854	10	38276824	0.000469993	0.525833884
BovineHD1100030057	11	103258995	0.000470967	0.525833884
BovineHD0600025838	6	93393456	0.000471639	0.525833884
BovineHD0900001935	9	8259554	0.000473362	0.525833884
BovineHD0100043676	1	150577829	0.000473449	0.525833884
ARS-BFGL-NGS-119525	29	44466772	0.000473808	0.525833884
BovineHD0700000074	7	397437	0.000474693	0.525833884
BovineHD0300030389	3	105997903	0.000477438	0.525833884
BovineHD0900000112	9	575382	0.000477497	0.525833884
BovineHD1000002249	10	7178709	0.000478748	0.525833884
BovineHD1100021485	11	75316226	0.000478937	0.525833884
BovineHD1100021487	11	75319583	0.000478937	0.525833884
BovineHD0800010604	8	35674254	0.00048025	0.525833884
BovineHD0300027574	3	96163610	0.000481317	0.525833884
ARS-BFGL-NGS-55133	7	20841167	0.000481496	0.525833884
BovineHD0400035212	4	120278813	0.000481758	0.525833884
BovineHD1300013234	13	45418752	0.000484526	0.525833884
BovineHD1800005918	18	19018249	0.000484913	0.525833884
BovineHD2100001793	21	8207949	0.00048538	0.525833884
BovineHD2200014378	22	50390420	0.00048734	0.525833884
BovineHD0600010730	6	38747445	0.000489619	0.525833884
BovineHD0600010731	6	38748125	0.000489619	0.525833884
BovineHD0600010735	6	38758660	0.000489619	0.525833884
BovineHD0400032399	4	112495895	0.000489882	0.525833884
BovineHD0100041980	1	145298267	0.000490032	0.525833884
BovineHD0200036929	2	127257140	0.000490032	0.525833884
BovineHD0600008286	6	29704224	0.000490207	0.525833884
BovineHD1000019147	10	66459940	0.000491195	0.525833884
BovineHD2200011800	22	41277696	0.000494273	0.525833884
BovineHD2200011803	22	41282886	0.000494273	0.525833884
BovineHD2200011806	22	41285914	0.000494273	0.525833884
BovineHD1500000856	15	3828567	0.000495963	0.525833884
BovineHD0200001294	2	4568324	0.00049638	0.525833884
BovineHD0200001297	2	4573498	0.00049638	0.525833884
BovineHD0400036183	4	94913417	0.000496564	0.525833884
BovineHD2000014803	20	53849345	0.000497504	0.525833884
BovineHD1400007038	14	24276214	0.000497636	0.525833884
BovineHD0600010733	6	38751637	0.000499166	0.525833884
BovineHD0600010734	6	38754991	0.000499166	0.525833884
BovineHD0200030754	2	106790500	0.000499597	0.525833884
BovineHD4100005564	6	106572900	0.000499746	0.525833884
BovineHD0600029941	6	106575008	0.000499746	0.525833884
Hapmap31190-BTA-161167	6	63893575	0.000501257	0.525833884
BovineHD0200004927	2	17321541	0.000501644	0.525833884
BovineHD0100033025	1	116815546	0.000503243	0.525833884
BovineHD0800022052	8	73405504	0.000503243	0.525833884
BovineHD1000017846	10	61706499	0.000505303	0.525833884
BovineHD1000017848	10	61709905	0.000505303	0.525833884
BovineHD1300008418	13	28937520	0.000506803	0.525833884
BovineHD1600003745	16	13857883	0.00050774	0.525833884
BovineHD1900006089	19	21131034	0.000507762	0.525833884
BovineHD0300010260	3	32888721	0.000507831	0.525833884
BovineHD0100031940	1	112899065	0.000508228	0.525833884
BovineHD2300001978	23	7816490	0.000509719	0.525833884
BovineHD1000020920	10	73599404	0.000510105	0.525833884
BovineHD1900009017	19	30701937	0.000511588	0.525833884
BovineHD0600010786	6	39108768	0.000512284	0.525833884
BovineHD1200024591	12	84919201	0.000512293	0.525833884
BovineHD0900020755	9	74613681	0.000512923	0.525833884
BovineHD0800016459	8	54644433	0.000513475	0.525833884
BTB-00562922	14	30449596	0.0005173	0.526912524
BovineHD1500002854	15	11151841	0.000517302	0.526912524
BovineHD2700003618	27	12507441	0.000518555	0.526912524
BovineHD0400036119	4	80121660	0.000519161	0.526912524
BovineHD2400004871	24	18465648	0.000519202	0.526912524
BovineHD1600020043	16	70572986	0.000520139	0.526912524
Hapmap29741-BTA-158857	11	83072589	0.000520724	0.526912524
BovineHD2400001281	24	4663934	0.000521483	0.526912524
Hapmap25440-BTC-053771	14	12106554	0.000522087	0.526912524
BovineHD0100041435	1	143895263	0.000522396	0.526912524
BovineHD0300025278	3	88287605	0.000524053	0.527161667
BovineHD1900013251	19	47547492	0.000524217	0.527161667
ARS-BFGL-NGS-100844	14	84594318	0.000527506	0.528362879
ARS-BFGL-NGS-34325	18	19671596	0.000528813	0.528362879
BovineHD0400032987	4	114173715	0.00052893	0.528362879
BovineHD0500006382	5	22012581	0.000531539	0.528362879
BovineHD0300028514	3	99106527	0.000531642	0.528362879
BovineHD0700005292	7	18968418	0.000533485	0.528362879
BovineHD1000017291	10	58647560	0.000533878	0.528362879
BovineHD0300022346	3	77415247	0.00053419	0.528362879
BovineHD2400017166	24	59420423	0.000534407	0.528362879
BovineHD2400017167	24	59421389	0.000534407	0.528362879
BovineHD0100003348	1	10460874	0.000534786	0.528362879
BovineHD1000016913	10	56871664	0.000535589	0.528362879
BTB-01386596	4	116936563	0.000536183	0.528362879
BovineHD2400017175	24	59434338	0.000537472	0.528362879
Hapmap43180-BTA-121726	6	31210404	0.000537962	0.528362879
BovineHD1600004932	16	18263233	0.000538034	0.528362879
BovineHD2400012221	24	44468457	0.000540574	0.529013261
ARS-BFGL-NGS-18543	10	6521978	0.000540815	0.529013261
BovineHD0800017005	8	56353604	0.00054193	0.529013261
BovineHD1600000335	16	1322205	0.000542858	0.529013261
BovineHD1100007581	11	25288641	0.000543121	0.529013261
BovineHD1900006992	19	24258131	0.000544134	0.529013261
BovineHD2900011120	29	36788584	0.000546086	0.529013261
BovineHD2200001017	22	3810438	0.00054711	0.529013261
BovineHD1600017443	16	62218975	0.000547366	0.529013261
ARS-BFGL-NGS-11469	16	62220133	0.000547366	0.529013261
BovineHD1800015796	18	53895762	0.000547927	0.529013261
BovineHD1700014565	17	51785273	0.000548624	0.529013261
BovineHD1300002011	13	7590894	0.000548965	0.529013261
BovineHD2100021163	21	7962990	0.00055058	0.529340379
BovineHD1100021206	11	74164251	0.00055107	0.529340379
ARS-BFGL-NGS-109141	4	103801990	0.000551675	0.529340379
BovineHD0900008133	9	29964482	0.000553287	0.530127286
BovineHD0100006744	1	22879523	0.000557343	0.532485966
BovineHD0900009233	9	33629390	0.000558218	0.532485966
BovineHD2100017173	21	59326878	0.000559871	0.532485966
BovineHD0900006591	9	24360634	0.000561731	0.532485966
BovineHD2000019480	20	67279638	0.000562491	0.532485966
BovineHD2200010456	22	36786612	0.00056261	0.532485966
BovineHD0100004041	1	13081890	0.000563605	0.532485966
BovineHD2700005571	27	19465582	0.000565171	0.532485966
BovineHD0100045595	1	156093740	0.000567139	0.532485966
BovineHD0200037229	2	128220525	0.000567139	0.532485966
BovineHD0600024773	6	90456761	0.000567139	0.532485966
BovineHD1300004335	13	15312144	0.000567139	0.532485966
BovineHD2700006579	27	23435853	0.000569811	0.532485966
BovineHD0400022084	4	79860976	0.000569836	0.532485966
BovineHD2600014984	26	39925649	0.000569836	0.532485966
BovineHD0100046630	1	148398115	0.00057177	0.532485966
BovineHD4100002135	3	56190591	0.000572106	0.532485966
BovineHD0200031042	2	107884991	0.000572596	0.532485966
BovineHD0400024340	4	87788783	0.000572788	0.532485966
BovineHD1300013228	13	45410769	0.000572892	0.532485966
BovineHD1000025783	10	90207638	0.000573088	0.532485966
BovineHD0200012056	2	41523988	0.00057324	0.532485966
BovineHD2500007409	25	26229423	0.000574905	0.533293079
BovineHD0600008733	6	31155336	0.000576342	0.533886426
ARS-BFGL-NGS-119254	18	43540650	0.000578517	0.535161167
BovineHD4100008219	10	67595265	0.000580112	0.535896704
BovineHD0100023374	1	81367549	0.000581101	0.536070443
BovineHD1400024025	14	84573559	0.000584978	0.537665317
ARS-BFGL-NGS-57695	16	51567276	0.000585824	0.537665317
BovineHD1900011976	19	42145522	0.00058827	0.537665317
BovineHD0800029760	8	100633268	0.000589812	0.537665317
BovineHD0800015494	8	51709774	0.000591269	0.537665317
BovineHD0400013729	4	49760465	0.00059145	0.537665317
BovineHD0200014874	2	52081667	0.000592097	0.537665317
BovineHD1100021360	11	74968148	0.000592984	0.537665317
BovineHD2300003767	23	14855301	0.000593536	0.537665317
BovineHD1100021473	11	75303425	0.000594941	0.537665317
BovineHD0800000523	8	1578592	0.000595708	0.537665317
BovineHD2200003774	22	12832021	0.00059623	0.537665317
BovineHD0600010737	6	38765656	0.000596365	0.537665317
BovineHD0600016640	6	60522421	0.000596506	0.537665317
BovineHD1400008761	14	30309593	0.000600919	0.537665317
BovineHD0600010676	6	38595246	0.000602014	0.537665317
BovineHD0600004765	6	17357177	0.000602373	0.537665317
BovineHD1200027798	12	33568673	0.000603145	0.537665317
BovineHD0800000603	8	1775309	0.000603482	0.537665317
BovineHD1300000219	13	1085078	0.000604131	0.537665317
BovineHD1400024189	14	84590406	0.0006052	0.537665317
BovineHD0200023182	2	80643379	0.000605638	0.537665317
BovineHD1400013490	14	47683093	0.000605967	0.537665317
ARS-BFGL-NGS-90403	27	38254703	0.000606311	0.537665317
BovineHD1800005921	18	19023837	0.000607389	0.537665317
BovineHD0400028537	4	101749043	0.000608166	0.537665317
BovineHD1800005909	18	18986574	0.000610048	0.537665317
BovineHD1800005911	18	18990447	0.000610048	0.537665317
BovineHD2100008108	21	28034998	0.000611482	0.537665317
BovineHD2000019849	20	68380361	0.000612196	0.537665317
UA-IFASA-8997	14	2194228	0.000612646	0.537665317
BovineHD2200008770	22	30462676	0.00061412	0.537665317
BovineHD1100021252	11	74392373	0.000615709	0.537665317
BovineHD1100021266	11	74446113	0.000615709	0.537665317
BovineHD1000011855	10	38277347	0.000616277	0.537665317
BovineHD0600010739	6	38774879	0.000617094	0.537665317
BovineHD0600010740	6	38776500	0.000617094	0.537665317
BovineHD0600010741	6	38779440	0.000617094	0.537665317
BovineHD0600010743	6	38783076	0.000617094	0.537665317
BovineHD0600010746	6	38803310	0.000617094	0.537665317
BovineHD4100004579	6	38841588	0.000617094	0.537665317
Hapmap23507-BTC-041133	6	38845992	0.000617094	0.537665317
BovineHD0600007279	6	26397157	0.00061735	0.537665317
ARS-BFGL-NGS-83380	22	17253196	0.000619218	0.538591674
BovineHD2400014930	24	52753003	0.000622689	0.540456818
BovineHD0400005687	4	18938528	0.000622976	0.540456818
BovineHD1000025786	10	90212163	0.00062505	0.541220639
BovineHD0100030424	1	107462160	0.000625473	0.541220639
BovineHD1900007007	19	24286432	0.00062648	0.541392423
BovineHD2300010826	23	37409308	0.000627986	0.541528439
BovineHD0600006298	6	22891760	0.000628461	0.541528439
BovineHD1100016510	11	56867488	0.000629063	0.541528439
BovineHD1400019527	14	69615186	0.000631302	0.542656661
BovineHD4100015565	22	26778122	0.000634093	0.542656661
BovineHD0900030753	9	104781747	0.00063415	0.542656661
BovineHD1800009939	18	32859649	0.000634931	0.542656661
BovineHD1400007289	14	25147967	0.000635296	0.542656661
BovineHD1900009012	19	30682965	0.000636313	0.542656661
BovineHD4100009995	13	20795094	0.000636688	0.542656661
BovineHD0800002932	8	9140084	0.000636855	0.542656661
BovineHD1100016496	11	56810109	0.000639941	0.543145057
BovineHD1000009749	10	29556205	0.000640373	0.543145057
BovineHD1400024028	14	84583584	0.000640964	0.543145057
BovineHD2400016310	24	57023518	0.000641498	0.543145057
BovineHD2500003743	25	13452047	0.000642039	0.543145057
BovineHD1200024592	12	84925410	0.000643309	0.543145057
BovineHD1600019711	16	69435347	0.000644115	0.543145057
BovineHD0700032246	7	110598597	0.000644621	0.543145057
BovineHD2100021134	21	1507858	0.000644727	0.543145057
BovineHD2100003276	21	12720505	0.000647674	0.543376333
BovineHD1000001385	10	4528760	0.000649793	0.543376333
BovineHD1500000081	15	436970	0.00065042	0.543376333
BovineHD0600008455	6	30324312	0.00065082	0.543376333
BovineHD1600003744	16	13848226	0.00065091	0.543376333
BovineHD1600003746	16	13861200	0.000650996	0.543376333
BovineHD0600032361	6	114224699	0.000651386	0.543376333
BovineHD1300013221	13	45398798	0.000653647	0.543376333
BovineHD0400023164	4	83567202	0.000653652	0.543376333
BovineHD0900031470	9	49748418	0.000653772	0.543376333
BovineHD0600017098	6	61990485	0.000654061	0.543376333
BovineHD0600020766	6	74626903	0.00065675	0.543376333
BovineHD0600019974	6	71842135	0.00065715	0.543376333
ARS-BFGL-NGS-57477	29	44487188	0.00065715	0.543376333
BovineHD1000009760	10	29576902	0.000657172	0.543376333
BovineHD0400026510	4	95008240	0.000658426	0.543741873
BovineHD1600019215	16	67894189	0.000660163	0.543835656
BovineHD1600019218	16	67907346	0.000660163	0.543835656
BovineHD0100006571	1	22152197	0.000661903	0.544173141
Hapmap23524-BTC-065402	14	26874157	0.000662751	0.544173141
BovineHD1800015760	18	53790567	0.000663625	0.544173141
BovineHD0500016260	5	57551160	0.000663823	0.544173141
BovineHD0300015421	3	50840315	0.000665731	0.545069749
BovineHD0500001345	5	5114756	0.000668366	0.545587667
BovineHD2000019714	20	67898468	0.000669924	0.545587667
BovineHD0600010666	6	38574125	0.000670217	0.545587667
BovineHD0600010669	6	38583783	0.000670217	0.545587667
BovineHD2700003615	27	12502391	0.000670832	0.545587667
BovineHD0200012072	2	41598134	0.000675029	0.545587667
BovineHD1000005966	10	17943777	0.000675765	0.545587667
BovineHD0400024346	4	87802037	0.000676692	0.545587667
BovineHD0600012183	6	44601433	0.000676756	0.545587667
BovineHD0600010726	6	38735901	0.000679845	0.545587667
BovineHD1000001377	10	4512814	0.000680205	0.545587667
BovineHD1300020657	13	71960973	0.000681	0.545587667
BovineHD1800015752	18	53753661	0.00068127	0.545587667
BovineHD1000020550	10	71804108	0.000683325	0.545587667
BovineHD4100004560	6	38404379	0.000683326	0.545587667
BovineHD2500001204	25	5167753	0.000683345	0.545587667
BovineHD2500001205	25	5168943	0.000683345	0.545587667
ARS-BFGL-NGS-107997	15	14341927	0.000683587	0.545587667
BovineHD1300019981	13	69916125	0.000686001	0.545587667
BovineHD2900014884	29	51074841	0.000686235	0.545587667
BovineHD0800016042	8	53373526	0.000687472	0.545587667
ARS-BFGL-NGS-34276	18	50465387	0.000688405	0.545587667
BovineHD0800010531	8	35476840	0.000688538	0.545587667
BovineHD2000019596	20	67505418	0.000689191	0.545587667
BovineHD0400033963	4	116818303	0.000689606	0.545587667
BovineHD2200010450	22	36743029	0.000690417	0.545587667
BovineHD1500007995	15	29796801	0.000690649	0.545587667
BovineHD0200038175	2	131308715	0.000690908	0.545587667
BovineHD2600004640	26	18168361	0.000692897	0.545587667
BovineHD0800012679	8	42639841	0.00069311	0.545587667
BovineHD0200001293	2	4566854	0.000693338	0.545587667
BovineHD0600008732	6	31152039	0.000693574	0.545587667
BTB-00562658	14	30329532	0.000693904	0.545587667
BovineHD2200011767	22	41154966	0.0006946	0.545587667
BovineHD0400035207	4	120252586	0.000694875	0.545587667
BovineHD1900016269	19	57532871	0.000698352	0.547539756
BovineHD1700005381	17	18528356	0.000699697	0.547539756
BovineHD0800019445	8	64874990	0.000700844	0.547539756
BovineHD0300001803	3	5862460	0.000701723	0.547539756
ARS-BFGL-NGS-11498	6	31241066	0.000702103	0.547539756
BovineHD2100001118	21	5834484	0.000702953	0.547539756
BovineHD1900001934	19	7326744	0.000703084	0.547539756
BovineHD0300012067	3	39431357	0.000705719	0.54858263
BovineHD0100008870	1	30092045	0.000706061	0.54858263
BovineHD2600014101	26	48917072	0.000707394	0.548980986
BovineHD1700016046	17	56665586	0.000709726	0.55011292
BovineHD1800015797	18	53896575	0.000711186	0.55011292
BovineHD1600012029	16	43013341	0.000711316	0.55011292
ARS-BFGL-NGS-119649	3	113554944	0.00071459	0.551560658
BovineHD1900017602	19	61261869	0.000714836	0.551560658
BovineHD2900008350	29	28354480	0.000715793	0.55166415
BovineHD1400006458	14	22370956	0.000717515	0.552355537
BovineHD0700032343	7	110874055	0.00071975	0.553366039
BovineHD1500014035	15	48732293	0.000721704	0.553366039
BovineHD2000015055	20	54924478	0.000723225	0.553366039
BovineHD0400014693	4	53256505	0.00072437	0.553366039
BovineHD0300025314	3	88347846	0.000726151	0.553366039
BovineHD2300002730	23	11094059	0.000726264	0.553366039
BovineHD0200012535	2	43432916	0.000726894	0.553366039
BovineHD1800017853	18	61945968	0.000727096	0.553366039
BovineHD0400033193	4	114738938	0.000727604	0.553366039
BovineHD2900001899	29	6794151	0.000728201	0.553366039
BovineHD1200009845	12	33560625	0.000728588	0.553366039
BovineHD0300001794	3	5827757	0.000729569	0.553366039
BovineHD0300001795	3	5829321	0.000729569	0.553366039
BovineHD1000018950	10	65811040	0.000732498	0.554959532
BovineHD1000014674	10	48666084	0.000734384	0.555438142
BovineHD0800002642	8	8206030	0.000736349	0.555438142
BovineHD1900009024	19	30717314	0.000736593	0.555438142
BovineHD1900009025	19	30717945	0.000736593	0.555438142
BovineHD2700003614	27	12501383	0.000737277	0.555438142
BovineHD0400026504	4	94981616	0.000739483	0.55647421
BovineHD0300010886	3	35077353	0.000744038	0.556818205
BovineHD0500028814	5	100576666	0.000744697	0.556818205
ARS-BFGL-NGS-119634	13	57757807	0.000745306	0.556818205
BovineHD0400020043	4	72344551	0.000745563	0.556818205
BovineHD0600034497	6	70323667	0.000745873	0.556818205
BovineHD1300022056	13	76252204	0.0007478	0.556818205
BovineHD0600010955	6	39994844	0.00074787	0.556818205
BovineHD1300010432	13	35947198	0.000748385	0.556818205
BovineHD1100004962	11	15555441	0.000748611	0.556818205
BovineHD2000003804	20	11860301	0.000752356	0.556818205
BovineHD0400024341	4	87794370	0.000756307	0.556818205
BovineHD2200009418	22	32909888	0.000756379	0.556818205
BovineHD0700004738	7	16913424	0.00076	0.556818205
BovineHD1400019356	14	69079584	0.000760135	0.556818205
BovineHD2100018606	21	63477581	0.000763186	0.556818205
BovineHD2900009419	29	31526752	0.000763485	0.556818205
BovineHD1300007043	13	24414834	0.000764946	0.556818205
BovineHD0500036211	5	101251166	0.000770101	0.556818205
BovineHD0900018401	9	66674898	0.000770459	0.556818205
BovineHD2400010877	24	39677052	0.000771452	0.556818205
BovineHD2400010879	24	39679000	0.000771452	0.556818205
BovineHD2400010880	24	39680395	0.000771452	0.556818205
BovineHD2400010885	24	39692762	0.000771452	0.556818205
BovineHD2400010886	24	39698715	0.000771452	0.556818205
BovineHD1100003912	11	11496633	0.000771744	0.556818205
BovineHD2800009704	28	35739442	0.000772333	0.556818205
BovineHD0600033988	6	118787056	0.000772562	0.556818205
BovineHD1400004256	14	14985385	0.000774717	0.556818205
BTB-00467573	11	19781729	0.000774754	0.556818205
BovineHD0100031693	1	112060514	0.000775735	0.556818205
BovineHD0400024344	4	87797866	0.000776508	0.556818205
BovineHD0600010689	6	38625795	0.000776616	0.556818205
BovineHD2500003588	25	12806668	0.000778507	0.556818205
BovineHD0400024345	4	87800864	0.000778585	0.556818205
BovineHD2700003613	27	12500481	0.000780036	0.556818205
BovineHD2000019709	20	67878276	0.000780357	0.556818205
BovineHD0500005930	5	20532399	0.000780939	0.556818205
BovineHD1400016067	14	57693920	0.000781242	0.556818205
BovineHD1100021494	11	75326503	0.000781869	0.556818205
BovineHD1100021498	11	75330418	0.000781869	0.556818205
BovineHD1100021499	11	75330877	0.000781869	0.556818205
BovineHD1100021500	11	75331422	0.000781869	0.556818205
BovineHD0600004663	6	17068684	0.000783792	0.556818205
BovineHD2500003717	25	13370875	0.000787201	0.556818205
Hapmap49686-BTA-62976	27	38522773	0.000789529	0.556818205
BovineHD0200005832	2	20329756	0.000790167	0.556818205
BovineHD0400016455	4	60555650	0.000790436	0.556818205
BovineHD0500017070	5	60910393	0.000791596	0.556818205
BovineHD2300005825	23	22044727	0.000793647	0.556818205
BovineHD0100020182	1	70563440	0.000794303	0.556818205
BovineHD1400010443	14	36288517	0.000794349	0.556818205
BovineHD0600010553	6	38014096	0.000794632	0.556818205
BovineHD1100010532	11	35636407	0.000794783	0.556818205
BovineHD0100022743	1	79042887	0.00079526	0.556818205
BovineHD0500018656	5	66719329	0.000797314	0.556818205
BovineHD1200026842	12	26305593	0.00080145	0.556818205
BovineHD2600009028	26	33670333	0.000801811	0.556818205
BovineHD2700005583	27	19495997	0.000802271	0.556818205
BovineHD2200001883	22	6344637	0.00080232	0.556818205
BovineHD0200007293	2	25391560	0.000803661	0.556818205
BovineHD2500006923	25	24603738	0.000804281	0.556818205
BovineHD0400028930	4	102694998	0.000805041	0.556818205
BovineHD1400004258	14	14988326	0.000806093	0.556818205
BovineHD1100021502	11	75333443	0.000809193	0.556818205
BovineHD0400024263	4	87560324	0.000809321	0.556818205
BovineHD0200003508	2	12457946	0.000810497	0.556818205
BovineHD1600020903	16	73600538	0.000811589	0.556818205
BovineHD0900012965	9	47005823	0.000813178	0.556818205
BovineHD2700011118	27	38511650	0.000818585	0.556818205
BovineHD4100016287	23	49469969	0.000822595	0.556818205
ARS-BFGL-NGS-13554	23	13866915	0.00082508	0.556818205
BovineHD0600001415	6	6027009	0.000825661	0.556818205
BovineHD2700012018	27	41401449	0.000825661	0.556818205
BovineHD1400009444	14	32909321	0.000829989	0.556818205
BovineHD0200021428	2	74808723	0.000830153	0.556818205
BovineHD0100001637	1	5015373	0.000830737	0.556818205
BovineHD0400026825	4	96247356	0.000830788	0.556818205
BovineHD0200013286	2	45862582	0.000831905	0.556818205
BovineHD0800006017	8	19416327	0.000833377	0.556818205
BovineHD2200018076	22	37390291	0.000833761	0.556818205
BovineHD0400028931	4	102700811	0.000835065	0.556818205
BovineHD0400028933	4	102712935	0.000835065	0.556818205
BovineHD0400028934	4	102717989	0.000835065	0.556818205
BovineHD0400028936	4	102731328	0.000835065	0.556818205
BovineHD0400035801	4	102739978	0.000835065	0.556818205
BovineHD0400028937	4	102744210	0.000835065	0.556818205
BovineHD1000001382	10	4525030	0.000835501	0.556818205
BovineHD2000015553	20	56537465	0.000838273	0.556818205
BovineHD2000013506	20	48440900	0.000840321	0.556818205
BovineHD0700007539	7	27145305	0.000841682	0.556818205
BovineHD0900013544	9	49166811	0.000841949	0.556818205
BovineHD0400026512	4	95012556	0.000843836	0.556818205
BovineHD0400016458	4	60561187	0.000844268	0.556818205
BovineHD0400016461	4	60566765	0.000844268	0.556818205
BovineHD1500010731	15	39030066	0.000844521	0.556818205
BovineHD0600010756	6	38874495	0.000845904	0.556818205
BovineHD0600010773	6	39001374	0.000845904	0.556818205
BovineHD1400008316	14	28740193	0.000846258	0.556818205
BovineHD1400008317	14	28741471	0.000846258	0.556818205
BovineHD0400005664	4	18880203	0.000846323	0.556818205
BovineHD2400003013	24	10599287	0.000846738	0.556818205
BovineHD0100011244	1	39181426	0.000848608	0.556818205
BovineHD0800002488	8	7757980	0.000849125	0.556818205
BovineHD0100042171	1	146006795	0.000849127	0.556818205
BovineHD1000023211	10	81415288	0.000854713	0.556818205
BovineHD1000023219	10	81427786	0.000854713	0.556818205
BovineHD1000023287	10	81633189	0.000854713	0.556818205
BovineHD0100003152	1	9872341	0.000855422	0.556818205
BovineHD0100007268	1	24580797	0.000855422	0.556818205
BovineHD0100012205	1	42803235	0.000855422	0.556818205
BovineHD0100033603	1	119006553	0.000855422	0.556818205
ARS-BFGL-NGS-67054	1	136968350	0.000855422	0.556818205
ARS-BFGL-NGS-92380	2	115826791	0.000855422	0.556818205
BovineHD0500031332	5	108772489	0.000855422	0.556818205
BovineHD0600020082	6	72312319	0.000855422	0.556818205
BovineHD0700005019	7	17864814	0.000855422	0.556818205
ARS-BFGL-NGS-94991	10	34660491	0.000855422	0.556818205
BovineHD1100018055	11	63786202	0.000855422	0.556818205
ARS-BFGL-NGS-79010	11	81144721	0.000855422	0.556818205
ARS-BFGL-NGS-59591	13	52889781	0.000855422	0.556818205
ARS-BFGL-NGS-7104	13	66467827	0.000855422	0.556818205
BovineHD1400001383	14	5455787	0.000855422	0.556818205
ARS-BFGL-NGS-71930	15	75528122	0.000855422	0.556818205
BovineHD1600001984	16	6944291	0.000855422	0.556818205
BovineHD1600013273	16	48056274	0.000855422	0.556818205
ARS-BFGL-NGS-56551	16	52584126	0.000855422	0.556818205
BovineHD1700009004	17	32382501	0.000855422	0.556818205
BovineHD1800000511	18	1968662	0.000855422	0.556818205
BovineHD2600012616	26	44886871	0.000855422	0.556818205
DIAS-345	27	40061200	0.000855422	0.556818205
BovineHD0300025277	3	88283164	0.000855477	0.556818205
BovineHD4100004576	6	38834676	0.000856008	0.556818205
BovineHD2000006605	20	21980906	0.000856961	0.556818205
BovineHD0400005686	4	18936921	0.000857937	0.556818205
BovineHD0500031162	5	108219768	0.000858275	0.556818205
BovineHD0500031166	5	108235857	0.000858275	0.556818205
BovineHD0500031167	5	108246160	0.000858275	0.556818205
BovineHD0400035610	4	20529601	0.000858669	0.556818205
BovineHD1200018386	12	67369502	0.000860927	0.556818205
ARS-BFGL-NGS-38024	16	74959638	0.000865343	0.556818205
BovineHD1700022370	17	67835624	0.000865653	0.556818205
BovineHD0400024813	4	89549045	0.000865682	0.556818205
BovineHD0500031368	5	108924968	0.000866307	0.556818205
BovineHD2900009423	29	31533100	0.00086648	0.556818205
BovineHD0400005656	4	18867218	0.000866877	0.556818205
BovineHD0400005657	4	18870672	0.000866877	0.556818205
BovineHD0400005658	4	18871382	0.000866877	0.556818205
BovineHD0300012064	3	39418768	0.000867201	0.556818205
BovineHD0600032097	6	113473746	0.00086749	0.556818205
BovineHD0600032098	6	113476397	0.00086749	0.556818205
BovineHD0600032099	6	113481636	0.00086749	0.556818205
BovineHD0600032121	6	113551121	0.00086749	0.556818205
BovineHD0600007281	6	26407106	0.000867936	0.556818205
BovineHD1800015702	18	53439714	0.000869251	0.556818205
BovineHD0200027396	2	95316954	0.00086952	0.556818205
BovineHD0300015425	3	50861073	0.000869962	0.556818205
BovineHD2000021035	20	2976819	0.0008729	0.556818205
BovineHD2300003569	23	14234509	0.000873047	0.556818205
BovineHD1400008778	14	30376376	0.000874862	0.556818205
BovineHD1400008767	14	30327597	0.000876555	0.556818205
BovineHD4100008598	11	19229224	0.000876723	0.556818205
BovineHD0300015424	3	50859385	0.000876921	0.556818205
BovineHD0600010723	6	38731368	0.00087712	0.556818205
BovineHD0600010725	6	38732667	0.00087712	0.556818205
BovineHD4100004573	6	38734752	0.00087712	0.556818205
BovineHD0600027072	6	97465964	0.000880441	0.557939825
BovineHD0800003363	8	10400515	0.000881153	0.557939825
BovineHD0600018019	6	65083197	0.000881823	0.557939825
BovineHD0100044761	1	153629271	0.000882219	0.557939825
BovineHD0200015040	2	52744170	0.00088762	0.559061982
BovineHD1400007206	14	24811685	0.000888384	0.559061982
BovineHD4100014252	19	48606039	0.000890151	0.559061982
BovineHD2700003616	27	12503087	0.00089021	0.559061982
BovineHD2900009416	29	31513471	0.000890219	0.559061982
BovineHD0500010864	5	37986546	0.000890616	0.559061982
BovineHD0500032635	5	113062786	0.000890748	0.559061982
BovineHD0200027392	2	95298811	0.000891955	0.559061982
BovineHD4100016415	24	9749740	0.000892103	0.559061982
BovineHD0600010810	6	39262655	0.000892801	0.559061982
BovineHD1200024594	12	84929807	0.000893993	0.559061982
BovineHD0800016044	8	53377815	0.00089401	0.559061982
BovineHD1500020870	15	72405814	0.000895645	0.559241586
ARS-BFGL-NGS-74131	11	14979948	0.000895968	0.559241586
BovineHD2000015561	20	56557595	0.000899531	0.559364933
BovineHD1000025782	10	90207054	0.000902247	0.559364933
ARS-BFGL-NGS-14026	1	75073033	0.000902992	0.559364933
BovineHD0300002487	3	7638837	0.000903074	0.559364933
BovineHD1000016941	10	56982852	0.000903634	0.559364933
BovineHD1000016942	10	56983643	0.000903634	0.559364933
BovineHD1000016950	10	57020213	0.000903634	0.559364933
BovineHD1800015707	18	53471855	0.000904742	0.559364933
ARS-BFGL-BAC-36969	18	53498385	0.000904742	0.559364933
BovineHD0400005681	4	18917313	0.000905266	0.559364933
BovineHD0200019931	2	69055135	0.000906281	0.559364933
BovineHD2400011979	24	43242159	0.000906366	0.559364933
BovineHD2600012002	26	43187985	0.000908656	0.559364933
BovineHD4100004582	6	38870271	0.000909643	0.559364933
BovineHD0600010757	6	38878824	0.000909643	0.559364933
BovineHD0700029658	7	101521641	0.000910422	0.559364933
BovineHD1100031529	11	14610800	0.000911646	0.559364933
BovineHD2700001871	27	5817002	0.000911646	0.559364933
BovineHD2900004144	29	14043318	0.000912416	0.559364933
BovineHD0900005319	9	19496356	0.000915909	0.559364933
BovineHD0700011621	7	39994397	0.000916186	0.559364933
BovineHD2100000263	21	2144158	0.000916507	0.559364933
BovineHD2400009526	24	34566066	0.000916899	0.559364933
BovineHD0600017105	6	62030429	0.000917136	0.559364933
BovineHD2900009148	29	30786219	0.000918109	0.559364933
ARS-BFGL-NGS-59540	18	39170832	0.000918964	0.559364933
BovineHD2000019860	20	68419131	0.000920453	0.559364933
BovineHD0300016701	3	55244771	0.000920775	0.559364933
BovineHD0400024127	4	87045480	0.000921121	0.559364933
BovineHD0200025608	2	90118756	0.000922024	0.559364933
BovineHD0600010745	6	38793698	0.000922891	0.559364933
BovineHD0600010751	6	38827869	0.000922891	0.559364933
BovineHD0500018652	5	66696136	0.00092388	0.559457563
BovineHD2000005832	20	19474361	0.000925856	0.559923851
BovineHD1500008909	15	32782098	0.000926322	0.559923851
BovineHD2900000277	29	1455395	0.000929305	0.561220694
BovineHD0600015793	6	57711977	0.000930923	0.561691356
BovineHD1800004169	18	12146920	0.000933301	0.562310162
BovineHD0300011734	3	38003799	0.000934253	0.562310162
BovineHD0300022277	3	77063067	0.000934468	0.562310162
BovineHD1700005453	17	18878438	0.000935822	0.562400482
BovineHD0700032809	7	112277469	0.000938286	0.562400482
BovineHD2000014958	20	54529892	0.000938777	0.562400482
BovineHD2000019856	20	68412670	0.000939492	0.562400482
BovineHD1400007737	14	26894406	0.000939656	0.562400482
BovineHD1400007738	14	26894922	0.000939656	0.562400482
BovineHD1800015764	18	53802545	0.000940704	0.562474972
BovineHD0200032088	2	111333798	0.00094146	0.562474972
BovineHD0600017092	6	61954421	0.000943959	0.563189357
BovineHD1300018472	13	64950803	0.000944874	0.563189357
BovineHD2500005287	25	18861730	0.000945246	0.563189357
BovineHD1300003841	13	13402132	0.000946838	0.563189357
BovineHD0400005660	4	18874812	0.000949065	0.563189357
BovineHD0400005661	4	18875917	0.000949065	0.563189357
BovineHD0800012606	8	42319203	0.000949293	0.563189357
ARS-BFGL-NGS-119234	5	56876453	0.000949383	0.563189357
BovineHD0800031336	8	105142617	0.000950634	0.563379341
BovineHD2300004442	23	17394297	0.000951672	0.563379341
BovineHD0200034997	2	120684646	0.000952227	0.563379341
ARS-BFGL-NGS-8221	14	13337232	0.000958284	0.566462429
BovineHD0200027366	2	95226934	0.000959744	0.566825369
BovineHD1100025912	11	89667200	0.000963516	0.568277756
BovineHD0400024343	4	87796356	0.000964184	0.568277756
BovineHD1900007000	19	24266182	0.000966221	0.568277756
BovineHD0800026717	8	89964062	0.00096775	0.568277756
BovineHD0600018017	6	65077364	0.000968713	0.568277756
BovineHD0100008350	1	28083631	0.000969197	0.568277756
BovineHD0300027065	3	93885498	0.000969278	0.568277756
BovineHD1700016022	17	56533912	0.000969568	0.568277756
BovineHD2200002272	22	7573875	0.00096984	0.568277756
BovineHD1900001935	19	7328702	0.00097199	0.569039895
BovineHD1100022060	11	77015596	0.000973465	0.569405889
BovineHD1000017849	10	61713858	0.000974416	0.569464693
BovineHD2500001070	25	4686903	0.000976157	0.569755738
BovineHD0800013470	8	45116929	0.000976616	0.569755738
BovineHD0600010668	6	38581382	0.000978008	0.570071527
BovineHD0600010402	6	37452726	0.000982913	0.572357229
BovineHD1400024023	14	84558933	0.000983639	0.572357229
BovineHD1500012450	15	44664627	0.000987312	0.573996017
BovineHD0400005662	4	18877135	0.000990064	0.574382738
BovineHD0600010834	6	39411876	0.000990748	0.574382738
ARS-BFGL-NGS-110072	6	65075381	0.00099099	0.574382738
BovineHD1500014037	15	48734177	0.000991408	0.574382738
BovineHD0600011236	6	41498235	0.000992333	0.574421904
BovineHD1200009867	12	33634822	0.000994728	0.575310967
BovineHD1700003475	17	12083471	0.000996414	0.575754162
BovineHD0900024254	9	86529520	0.000997794	0.575754162
BovineHD1800005917	18	19016687	0.000998073	0.575754162
BovineHD0700027118	7	92784529	0.001001214	0.576722937
BovineHD0600032375	6	114266882	0.001001475	0.576722937
ARS-BFGL-NGS-117325	19	7348652	0.001002775	0.57697544
BovineHD0600010956	6	39997880	0.00100677	0.578519686
BovineHD1900009011	19	30680638	0.001007186	0.578519686
BovineHD2900000320	29	1545008	0.001008169	0.578587745
BovineHD0600033378	6	117300453	0.001011177	0.579565132
BovineHD4100005002	6	53858183	0.001011602	0.579565132
ARS-BFGL-NGS-17874	29	28170104	0.001014691	0.579967287
BovineHD2200013046	22	45074243	0.001014902	0.579967287
BovineHD2200013049	22	45084598	0.001014902	0.579967287
BovineHD0400026686	4	95838717	0.001017373	0.580883354
BovineHD0500011192	5	39053192	0.001019175	0.581074799
BovineHD0600004763	6	17348660	0.001019443	0.581074799
BovineHD2600005347	26	20638570	0.001020853	0.581274512
BovineHD0100040752	1	142140686	0.001021682	0.581274512
BovineHD1200001949	12	6854461	0.001022726	0.581274512
BovineHD2400018323	24	43239186	0.001023265	0.581274512
BovineHD2900000922	29	3192169	0.001025012	0.581457921
BovineHD0500015124	5	52729937	0.001025576	0.581457921
BovineHD0500031338	5	108790674	0.001026193	0.581457921
BovineHD0400031854	4	111068678	0.001031004	0.583690271
BovineHD0100023710	1	82610903	0.001035009	0.58484382
BovineHD1600003747	16	13866126	0.001035266	0.58484382
BovineHD1000014664	10	48635667	0.001035661	0.58484382
BovineHD0700016402	7	57246608	0.001037786	0.585082759
BovineHD1600004169	16	15357946	0.001039047	0.585082759
BTA-81064-no-rs	8	38518604	0.001039246	0.585082759
BovineHD1500025148	15	39130814	0.001039579	0.585082759
BovineHD0400005659	4	18873347	0.001041967	0.585675042
BovineHD2500004073	25	14480849	0.001042434	0.585675042
BovineHD1100000390	11	1191803	0.001043255	0.585675042
BovineHD1200001947	12	6851955	0.001047058	0.586349589
BovineHD1200001948	12	6852760	0.001047058	0.586349589
BovineHD1500001660	15	6627534	0.001047958	0.586349589
BovineHD1500001661	15	6637559	0.001047958	0.586349589
BovineHD2400014678	24	52096357	0.001052928	0.588441023
BovineHD1800015699	18	53424344	0.00105417	0.588441023
BovineHD2800012346	28	43424023	0.001054332	0.588441023
BovineHD1300006341	13	21787965	0.001055929	0.588841636
BovineHD2500004036	25	14326979	0.001060663	0.590989557
BovineHD2700005573	27	19467781	0.001062371	0.59144918
BovineHD1200000696	12	2350458	0.001064913	0.592252007
BovineHD0600010953	6	39991818	0.001066023	0.592252007
BovineHD1400008320	14	28750179	0.001066466	0.592252007
BovineHD0800033728	8	57731162	0.001069018	0.592564403
BovineHD0500030767	5	106998194	0.00107314	0.592564403
BovineHD0100027168	1	95586572	0.001073451	0.592564403
ARS-BFGL-NGS-64253	8	69956903	0.001073547	0.592564403
BovineHD2000018718	20	65289178	0.001074247	0.592564403
BovineHD1300018471	13	64948394	0.001075404	0.592564403
BovineHD2300008661	23	30166461	0.001075464	0.592564403
BovineHD2300001976	23	7807983	0.001078135	0.592564403
BovineHD2800009550	28	35182481	0.001079294	0.592564403
BovineHD2500003232	25	11630111	0.001080044	0.592564403
BovineHD0200019926	2	69038097	0.001080504	0.592564403
BovineHD0200019927	2	69039853	0.001080504	0.592564403
BovineHD1600019717	16	69446723	0.001080941	0.592564403
BovineHD0900003358	9	12868856	0.001081129	0.592564403
BovineHD1100030579	11	105237124	0.001083479	0.592564403
BovineHD1100021377	11	75036949	0.001084465	0.592564403
Hapmap28262-BTA-143868	6	26484904	0.001084835	0.592564403
BovineHD0600032096	6	113470173	0.001084965	0.592564403
BovineHD0900007782	9	28695540	0.001085001	0.592564403
ARS-BFGL-NGS-103943	21	7805324	0.001085624	0.592564403
Hapmap51103-BTA-98088	11	56858167	0.001088537	0.592564403
BovineHD2300011494	23	39778997	0.001091178	0.592564403
ARS-BFGL-NGS-58967	22	5353497	0.001091219	0.592564403
BovineHD1100021369	11	75007303	0.001091314	0.592564403
BovineHD0700018374	7	63523325	0.001092607	0.592564403
BovineHD0200007666	2	26426040	0.001092831	0.592564403
BovineHD2000015057	20	54927240	0.001093331	0.592564403
BovineHD0500005933	5	20539855	0.001093437	0.592564403
Hapmap49130-BTA-34437	14	30307874	0.001093459	0.592564403
BovineHD1400024492	14	46327078	0.001093571	0.592564403
BovineHD2300010555	23	36392891	0.001094711	0.592702163
BovineHD2800009702	28	35727926	0.001097336	0.593492101
BovineHD1000017850	10	61714900	0.001099714	0.593492101
Hapmap51762-BTA-72357	10	61715619	0.001099714	0.593492101
BovineHD1000017851	10	61716198	0.001099714	0.593492101
BovineHD0900031405	9	29523698	0.001102916	0.59357824
BovineHD2100010999	21	37626307	0.001103189	0.59357824
BovineHD1400019921	14	71093239	0.001103378	0.59357824
BovineHD2800009921	28	36304505	0.001104183	0.59357824
BTA-33314-no-rs	13	63939752	0.001105605	0.59357824
BovineHD4100010311	13	63947209	0.001105605	0.59357824
ARS-BFGL-NGS-62807	15	51926921	0.001106078	0.59357824
BovineHD2000014680	20	53499778	0.001108041	0.593716717
BovineHD1600011856	16	42492578	0.001108109	0.593716717
BovineHD0200029636	2	103229927	0.001120049	0.597672903
BovineHD0500013930	5	48241793	0.001121302	0.597672903
BovineHD0800024169	8	81280843	0.001122091	0.597672903
BovineHD1300007036	13	24393684	0.001122671	0.597672903
BovineHD2400003535	24	12530874	0.001124214	0.597672903
BovineHD0200006377	2	22379136	0.001125011	0.597672903
BovineHD1300005369	13	18780704	0.001125161	0.597672903
BovineHD0400007426	4	25398197	0.001125163	0.597672903
BovineHD2500001208	25	5174911	0.001125918	0.597672903
BovineHD4100003482	5	21988493	0.001126028	0.597672903
BovineHD1400007734	14	26887021	0.001126981	0.597672903
BovineHD0600005200	6	18853810	0.001128018	0.597672903
BovineHD2500001203	25	5162964	0.001129821	0.597672903
BovineHD0200012044	2	41477309	0.001130515	0.597672903
BovineHD0100040902	1	142484049	0.001130645	0.597672903
BovineHD1800005979	18	19155592	0.001132342	0.597672903
BovineHD1400019528	14	69618259	0.001132344	0.597672903
BovineHD1400019531	14	69623868	0.001132344	0.597672903
BovineHD0300001791	3	5821974	0.001132448	0.597672903
BovineHD1400000805	14	3928533	0.001135399	0.598758577
BovineHD1400008321	14	28751084	0.001137969	0.598898312
BovineHD0600008305	6	29781016	0.001137969	0.598898312
BovineHD1500003700	15	14947830	0.001138549	0.598898312
BovineHD1300008094	13	27847921	0.001139241	0.598898312
ARS-BFGL-NGS-38382	17	52930208	0.001142197	0.599707964
BovineHD1700015817	17	55732434	0.001142935	0.599707964
BovineHD0100005106	1	16920476	0.001143468	0.599707964
BovineHD2100017522	21	60341040	0.001146433	0.600793017
BovineHD0600016861	6	61284433	0.001153272	0.601753288
BovineHD1200009850	12	33572152	0.00115365	0.601753288
BovineHD1200009851	12	33580276	0.00115365	0.601753288
BovineHD1200009852	12	33583141	0.00115365	0.601753288
BovineHD4100009514	12	33585210	0.00115365	0.601753288
BovineHD1800005920	18	19023030	0.001155156	0.601753288
BovineHD2800008718	28	32884054	0.001156012	0.601753288
BovineHD1400008772	14	30345289	0.001159116	0.601753288
BovineHD1400008773	14	30349617	0.001159116	0.601753288
BovineHD1400008782	14	30390883	0.001159116	0.601753288
BovineHD0200012030	2	41438841	0.00115912	0.601753288
BovineHD0200012037	2	41456194	0.00115912	0.601753288
BovineHD1300019983	13	69925432	0.001160561	0.601753288
BovineHD2500007568	25	27048437	0.001162163	0.601753288
BovineHD1400008526	14	29383319	0.001162372	0.601753288
ARS-BFGL-NGS-5047	19	20843545	0.00116278	0.601753288
BovineHD2300005313	23	20391496	0.00116354	0.601753288
BovineHD1300017420	13	60743532	0.001167843	0.603007089
BovineHD1000012276	10	39860373	0.001169247	0.603007089
BovineHD1000012277	10	39871153	0.001169247	0.603007089
BovineHD1300004357	13	15400755	0.001170604	0.603007089
BovineHD0700020418	7	69681383	0.001171236	0.603007089
BovineHD2600011172	26	40631866	0.001171367	0.603007089
BovineHD0600008387	6	30134289	0.001172424	0.603087792
BovineHD4100009275	11	104678393	0.001173928	0.60319915
BTB-01762552	8	37192348	0.001174442	0.60319915
BovineHD1900017604	19	61263922	0.001175445	0.603251635
BovineHD1200018378	12	67332148	0.001180123	0.604216822
BovineHD0300013286	3	43610188	0.001180698	0.604216822
BovineHD0600017652	6	63770218	0.001181104	0.604216822
BovineHD0600017654	6	63779100	0.001181104	0.604216822
ARS-BFGL-NGS-119768	23	25137017	0.001182419	0.604216822
Hapmap50462-BTA-76734	6	74513088	0.001183313	0.604216822
BovineHD1600019687	16	69363712	0.001183834	0.604216822
BovineHD1800015590	18	52918731	0.001184543	0.604216822
BovineHD4100004312	6	25181846	0.00118663	0.604821176
BovineHD1000017847	10	61707191	0.00118948	0.605240863
ARS-BFGL-NGS-27726	15	52706087	0.001190226	0.605240863
BovineHD2200010436	22	36661335	0.001190237	0.605240863
BovineHD0800010536	8	35505527	0.001191069	0.605240863
BovineHD1100020704	11	72547901	0.001194667	0.606609292
BovineHD0800031706	8	106266204	0.001198137	0.607910192
BovineHD2300015276	23	15868381	0.001201492	0.609035267
ARS-BFGL-NGS-11538	3	100272354	0.001203045	0.609035267
BovineHD1400022494	14	80001406	0.001203082	0.609035267
BovineHD0100015411	1	54732825	0.001211452	0.612354234
Hapmap44394-BTA-62134	26	18169859	0.001211467	0.612354234
BovineHD2100000907	21	5152560	0.001212396	0.612361703
BovineHD1400017244	14	62153634	0.001213751	0.612368796
BovineHD0600010401	6	37447240	0.001214239	0.612368796
BovineHD1300024552	13	25609820	0.001215256	0.612420575
BovineHD1500014039	15	48736140	0.00121717	0.612855983
BovineHD0200014872	2	52068823	0.00121795	0.612855983
BovineHD0300024039	3	84119934	0.001219853	0.613352696
BovineHD0800011533	8	38693243	0.001221419	0.613614689
BovineHD1400014061	14	49394751	0.001222207	0.613614689
BovineHD1600003056	16	11483440	0.001223741	0.613924615
BovineHD0800002877	8	8945558	0.001226324	0.614083308
BovineHD1800002321	18	6715014	0.001226401	0.614083308
BovineHD1100021373	11	75029795	0.001232048	0.614083308
BovineHD2800009906	28	36273892	0.001232781	0.614083308
BovineHD1400008676	14	29956183	0.001233467	0.614083308
BovineHD2900011128	29	36805363	0.001234004	0.614083308
BovineHD1400024075	14	30150414	0.001234112	0.614083308
ARS-BFGL-NGS-119412	18	41414889	0.001235013	0.614083308
BovineHD0500031186	5	108309085	0.001235977	0.614083308
BovineHD0500031188	5	108313061	0.001235977	0.614083308
BovineHD0500031190	5	108314668	0.001235977	0.614083308
BovineHD0500031195	5	108324882	0.001235977	0.614083308
BovineHD0500031198	5	108329689	0.001235977	0.614083308
BovineHD0400024342	4	87795227	0.001238126	0.614694939
BTA-15683-no-rs	25	14316609	0.001239721	0.615031184
BovineHD2600012005	26	43194090	0.001241123	0.615270754
BovineHD1400006256	14	21721296	0.001243688	0.61591089
BovineHD0600011330	6	41868906	0.001244253	0.61591089
BovineHD0600017091	6	61953475	0.001250856	0.618003286
BovineHD4100017009	25	5161984	0.00125194	0.618003286
BovineHD0800016043	8	53375527	0.00125404	0.618003286
BovineHD0200003745	2	13338137	0.001254711	0.618003286
BovineHD2000013641	20	49011636	0.00125524	0.618003286
BovineHD2000013644	20	49018665	0.00125524	0.618003286
BovineHD1300010595	13	36614926	0.001259915	0.618003286
BovineHD2000019814	20	68265332	0.001260107	0.618003286
BovineHD0600012193	6	44629031	0.001261512	0.618003286
ARS-BFGL-NGS-58675	3	102475356	0.001262283	0.618003286
BovineHD1300007039	13	24401464	0.001263131	0.618003286
BovineHD1300007041	13	24409110	0.001263131	0.618003286
BovineHD1100007743	11	25856738	0.001263198	0.618003286
BovineHD2200011830	22	41328112	0.001263425	0.618003286
BovineHD1000011846	10	38238658	0.001264027	0.618003286
BovineHD1000011850	10	38255901	0.001264027	0.618003286
BovineHD0300014645	3	48220236	0.001264167	0.618003286
BovineHD1400007065	14	24359161	0.001265136	0.618025827
BovineHD2800002405	28	8065721	0.001266185	0.618087685
BovineHD0500005944	5	20569974	0.001273187	0.618357165
BovineHD0400009982	4	35558998	0.001273728	0.618357165
BovineHD0300026897	3	93355040	0.001274223	0.618357165
BovineHD2400018212	24	62484150	0.001274544	0.618357165
BovineHD0100015413	1	54743572	0.001275242	0.618357165
BovineHD0600010950	6	39988294	0.001275625	0.618357165
BovineHD0600010951	6	39989868	0.001275625	0.618357165
BovineHD2200001793	22	6053989	0.001276041	0.618357165
BovineHD4100016628	24	39657984	0.001277817	0.618357165
BovineHD2400010872	24	39664612	0.001277817	0.618357165
BovineHD2400010873	24	39669363	0.001277817	0.618357165
BovineHD2400010874	24	39670159	0.001277817	0.618357165
BovineHD2500004766	25	16854335	0.001281788	0.618639753
BovineHD1400008720	14	30116507	0.001282074	0.618639753
BovineHD2500012160	25	14354129	0.001282096	0.618639753
BovineHD2500004040	25	14359279	0.001282096	0.618639753
BovineHD0200019905	2	68969639	0.001285846	0.618834998
BovineHD0200019914	2	69002353	0.001285846	0.618834998
BovineHD1300007037	13	24396642	0.001285932	0.618834998
BovineHD0200007662	2	26412413	0.001286508	0.618834998
BovineHD0300030829	3	107261640	0.00128712	0.618834998
BovineHD0500007462	5	25602926	0.001293698	0.620113978
BovineHD4100011251	14	17667300	0.001294822	0.620113978
BovineHD2300015697	23	39209740	0.001295416	0.620113978
BovineHD0200019900	2	68946252	0.001295945	0.620113978
BovineHD0600006118	6	22118937	0.00129877	0.620113978
BovineHD0600006119	6	22120054	0.00129877	0.620113978
BovineHD1600019030	16	67070373	0.001301174	0.620113978
BovineHD2200001275	22	4684625	0.001301249	0.620113978
BovineHD2300008679	23	30198618	0.001302392	0.620113978
BovineHD1200024595	12	84931856	0.001303201	0.620113978
BovineHD1900012222	19	42909331	0.001303705	0.620113978
BovineHD0200021828	2	76100910	0.001304703	0.620113978
Hapmap43897-BTA-62417	27	19464406	0.001304709	0.620113978
BovineHD2100021223	21	23964065	0.001306239	0.620113978
BovineHD0700029910	7	102413167	0.001307738	0.620113978
BovineHD1300005445	13	18983750	0.001310303	0.620113978
BovineHD2200003481	22	11840698	0.001310979	0.620113978
BovineHD4100002079	3	44306329	0.001312845	0.620113978
BovineHD0100001600	1	4904496	0.001313718	0.620113978
BovineHD0100003727	1	11933925	0.001315107	0.620113978
BovineHD2200011766	22	41149582	0.001316793	0.620113978
BovineHD2200011768	22	41157829	0.001316793	0.620113978
ARS-BFGL-NGS-57230	4	112557800	0.001317144	0.620113978
BovineHD2600012003	26	43189592	0.001318165	0.620113978
BovineHD1600016353	16	58444068	0.001318212	0.620113978
BovineHD1900019011	19	49873990	0.001320583	0.620113978
BovineHD2800009695	28	35711745	0.001321172	0.620113978
BovineHD0500011835	5	41464152	0.001322103	0.620113978
BovineHD2200001790	22	6050709	0.001322569	0.620113978
BovineHD2200001791	22	6052262	0.001322569	0.620113978
BovineHD2200001792	22	6053361	0.001322569	0.620113978
BovineHD0100006579	1	22161610	0.001325946	0.620113978
BovineHD0100006580	1	22162214	0.001325946	0.620113978
BovineHD0400034768	4	118617903	0.001326032	0.620113978
BovineHD1900016244	19	57458060	0.001326039	0.620113978
BovineHD0300028513	3	99104122	0.001326498	0.620113978
BovineHD2000003927	20	12307508	0.0013267	0.620113978
ARS-BFGL-BAC-17596	14	35645980	0.001328616	0.620113978
ARS-BFGL-NGS-54242	13	5002150	0.001328998	0.620113978
BovineHD1300008101	13	27857436	0.00133001	0.620113978
BovineHD1300008104	13	27874877	0.00133001	0.620113978
BovineHD2300015598	23	19789241	0.001331919	0.620113978
BovineHD1400024192	14	84606028	0.001332575	0.620113978
BovineHD0100019983	1	69842867	0.001337076	0.620113978
BovineHD0100019984	1	69843513	0.001337076	0.620113978
BovineHD1300013230	13	45413170	0.001337774	0.620113978
BovineHD1300013231	13	45413924	0.001337774	0.620113978
BovineHD1800013997	18	47483675	0.001339627	0.620113978
BovineHD1100021512	11	75342857	0.001339859	0.620113978
BovineHD1100021513	11	75343908	0.001339859	0.620113978
BovineHD1100021516	11	75346627	0.001339859	0.620113978
BovineHD1100021517	11	75347311	0.001339859	0.620113978
BovineHD1300007033	13	24383362	0.001339971	0.620113978
BovineHD2300010548	23	36370509	0.00134048	0.620113978
BovineHD4100004921	6	45545500	0.001340705	0.620113978
BovineHD1300009725	13	33341754	0.001342561	0.620332218
BovineHD1800015724	18	53566423	0.001343029	0.620332218
BovineHD1200009864	12	33621272	0.001344453	0.620561786
BovineHD1800008104	18	26280502	0.001345791	0.620648967
BovineHD0200009714	2	32992083	0.001347244	0.620648967
BovineHD2100015809	21	55328515	0.001347422	0.620648967
BovineHD1100021503	11	75335512	0.00134937	0.621119075
BovineHD2300008657	23	30155883	0.001354102	0.622869348
BovineHD1000030389	10	103933765	0.001358287	0.62314568
ARS-BFGL-NGS-10676	3	111358703	0.001359638	0.62314568
BovineHD4100017008	25	5159451	0.001359898	0.62314568
BovineHD1600004168	16	15354611	0.001360572	0.62314568
BovineHD2000014694	20	53531110	0.00136161	0.62314568
BovineHD0200027410	2	95366130	0.001361699	0.62314568
BovineHD0300018198	3	60628516	0.001362314	0.62314568
BovineHD0300009484	3	30112364	0.001363758	0.62314568
Hapmap24815-BTA-133210	19	44099234	0.001364793	0.62314568
Hapmap42209-BTA-42081	17	10140780	0.001365528	0.62314568
BovineHD2800009924	28	36313148	0.001367515	0.62314568
BovineHD0300028507	3	99081817	0.001370701	0.62314568
BovineHD2100012476	21	43557380	0.001370993	0.62314568
BovineHD1100002308	11	6208713	0.001372256	0.62314568
ARS-BFGL-NGS-90430	22	29023325	0.001372725	0.62314568
BovineHD2400014254	24	50875105	0.001373047	0.62314568
BovineHD0300006115	3	19085700	0.001373718	0.62314568
BovineHD2000015555	20	56543779	0.00137552	0.62314568
BovineHD1300007030	13	24369524	0.001375536	0.62314568
BovineHD2200007984	22	27699111	0.001375605	0.62314568
BovineHD1000001384	10	4527510	0.001375701	0.62314568
BovineHD0100001601	1	4908335	0.001375825	0.62314568
BovineHD0200003510	2	12460442	0.001376103	0.62314568
BovineHD1000023221	10	81433773	0.001379755	0.62437738
BovineHD2100011632	21	40709738	0.001384239	0.625840591
BovineHD4100011096	14	11312753	0.001384857	0.625840591
BovineHD0600010636	6	38429780	0.001387751	0.626307096
BovineHD0800011102	8	37195718	0.00138776	0.626307096
BovineHD0200018897	2	65376344	0.001388739	0.626327042
BovineHD2400000223	24	1065415	0.001392001	0.62737581
BovineHD2600004486	26	17628241	0.001393538	0.627646164
BovineHD1600020901	16	73586087	0.001396585	0.628595393
BovineHD1000025458	10	89414493	0.001399979	0.629291859
BovineHD1700011735	17	42224499	0.001400011	0.629291859
BovineHD1400008787	14	30407918	0.001401854	0.629668614
BovineHD1500007060	15	26442063	0.001404006	0.629668614
BovineHD1000010519	10	32996963	0.00140467	0.629668614
BovineHD0600018661	6	67602868	0.001404892	0.629668614
BovineHD1300015926	13	55909576	0.001406295	0.629668614
BovineHD0200036890	2	127113774	0.00140649	0.629668614
BovineHD1000011653	10	37619621	0.001412242	0.631214218
BovineHD0200019903	2	68956458	0.00141286	0.631214218
BovineHD2400014285	24	50962343	0.001413416	0.631214218
BovineHD1700021676	17	74100339	0.001415846	0.631214218
Hapmap60829-rs29020073	3	39393293	0.001418392	0.631214218
BovineHD1100002298	11	6196515	0.001418809	0.631214218
BovineHD1100002300	11	6198709	0.001418809	0.631214218
BovineHD1100027953	11	96202517	0.001419991	0.631214218
BovineHD2500007101	25	25109102	0.001422441	0.631214218
BovineHD2000014956	20	54526733	0.001423192	0.631214218
BovineHD0400028932	4	102707872	0.001423503	0.631214218
BovineHD0600005777	6	20817475	0.001424512	0.631214218
BovineHD2500000218	25	997537	0.001425182	0.631214218
BovineHD1100024393	11	85010159	0.001426187	0.631214218
BovineHD2000013642	20	49012381	0.001427762	0.631214218
BovineHD1000025247	10	88660564	0.001428154	0.631214218
BovineHD1000015518	10	51833386	0.001428162	0.631214218
BovineHD0300028432	3	98897099	0.001429084	0.631214218
BovineHD0100001602	1	4910792	0.001434386	0.631214218
BovineHD0200006256	2	21925021	0.001434743	0.631214218
BovineHD0300034045	3	117032423	0.001435012	0.631214218
ARS-BFGL-NGS-18324	8	83075862	0.001436259	0.631214218
BovineHD0600012903	6	47099079	0.001436265	0.631214218
BovineHD0200040718	2	95635594	0.001436376	0.631214218
BovineHD2600000506	26	2939882	0.001436433	0.631214218
BovineHD0400026487	4	94900856	0.001436577	0.631214218
BovineHD0200026640	2	93345979	0.001438995	0.631214218
BovineHD0200026642	2	93356259	0.001438995	0.631214218
BovineHD0300001416	3	4553822	0.001439507	0.631214218
BovineHD2000013520	20	48498144	0.001441261	0.631214218
BovineHD1600003439	16	12947659	0.00144145	0.631214218
BovineHD1900003923	19	14755103	0.001441741	0.631214218
BovineHD0300012143	3	39724197	0.001441909	0.631214218
BovineHD0200022661	2	78887412	0.001442642	0.631214218
ARS-BFGL-NGS-103254	19	31676725	0.001443541	0.631214218
BovineHD0500011232	5	39218185	0.001443872	0.631214218
BovineHD2300008654	23	30151646	0.001449371	0.632051071
BovineHD1500000093	15	501849	0.001450523	0.632051071
BovineHD1400008722	14	30120385	0.001450931	0.632051071
BovineHD2500002343	25	8829505	0.001451829	0.632051071
BovineHD1100021301	11	74614296	0.001453187	0.632051071
BovineHD1400012313	14	43490932	0.001455549	0.632051071
BovineHD1600006359	16	22580284	0.001456137	0.632051071
BovineHD0300025315	3	88349198	0.001456406	0.632051071
BovineHD1700011792	17	42430538	0.001457366	0.632051071
BovineHD1000025792	10	90225680	0.00146264	0.632051071
BovineHD0200019148	2	66199398	0.001462936	0.632051071
BovineHD0200019152	2	66208558	0.001462936	0.632051071
BovineHD0400005654	4	18861024	0.001464143	0.632051071
BovineHD0400005655	4	18863994	0.001464143	0.632051071
BovineHD0400005667	4	18882278	0.001464143	0.632051071
BovineHD0400005669	4	18884296	0.001464143	0.632051071
BovineHD0900010707	9	38587987	0.001464415	0.632051071
ARS-BFGL-NGS-110048	18	53894172	0.001465001	0.632051071
BovineHD0700006820	7	24771565	0.001465564	0.632051071
BovineHD0700006823	7	24774676	0.001465564	0.632051071
BovineHD0300002719	3	8292304	0.001466607	0.632051071
BovineHD1700014564	17	51782013	0.001467739	0.632051071
BovineHD0500028820	5	100617453	0.001468552	0.632051071
BovineHD0500028830	5	100645237	0.001468552	0.632051071
BovineHD1900006996	19	24262494	0.001475286	0.632051071
BovineHD1900006997	19	24263256	0.001475286	0.632051071
BovineHD1900006999	19	24265255	0.001475286	0.632051071
BovineHD0300012144	3	39725475	0.001475356	0.632051071
BovineHD1400020050	14	71540929	0.001476226	0.632051071
BovineHD0800028899	8	97876260	0.001476986	0.632051071
BovineHD0800011514	8	38615522	0.001477281	0.632051071
BovineHD2000014169	20	51153900	0.001477934	0.632051071
BovineHD1500005406	15	21280925	0.001479698	0.632051071
BovineHD2000019565	20	67442337	0.001480058	0.632051071
BovineHD2000019566	20	67445201	0.001480058	0.632051071
BovineHD1400004259	14	14989642	0.001483724	0.632051071
BovineHD2100001813	21	8276196	0.001484974	0.632051071
BovineHD0500013523	5	46983489	0.00148539	0.632051071
BovineHD1300007045	13	24417379	0.001485455	0.632051071
BovineHD1800015747	18	53722149	0.001485739	0.632051071
BovineHD1800015789	18	53882757	0.001485739	0.632051071
BovineHD0100046457	1	55559109	0.001486237	0.632051071
BovineHD2000019826	20	68296287	0.001490751	0.632051071
BovineHD2000019827	20	68297472	0.001490751	0.632051071
BovineHD1600008643	16	30462554	0.001491271	0.632051071
BovineHD0600005204	6	18863972	0.001491653	0.632051071
BovineHD1000006161	10	18557936	0.001492788	0.632051071
BovineHD1000016200	10	54600171	0.001494358	0.632051071
BovineHD1000016201	10	54600990	0.001494358	0.632051071
BovineHD1400007732	14	26880091	0.001496199	0.632051071
BovineHD0600007301	6	26490521	0.001498658	0.632051071
BovineHD0600007302	6	26491288	0.001498658	0.632051071
BovineHD0600012803	6	46874151	0.0014988	0.632051071
BovineHD1100020352	11	71057643	0.001498921	0.632051071
BovineHD1800007837	18	25548077	0.00149958	0.632051071
BovineHD0400024165	4	87148665	0.001499811	0.632051071
BovineHD1500008052	15	30062774	0.001499868	0.632051071
ARS-BFGL-NGS-110707	19	42193177	0.00150116	0.632051071
BovineHD2100007282	21	25135926	0.001501466	0.632051071
BovineHD4100011291	14	23996288	0.001503087	0.632335993
ARS-BFGL-NGS-14827	2	94460493	0.001506121	0.632688156
BovineHD1200024593	12	84928405	0.001507131	0.632688156
BovineHD1000011847	10	38241116	0.001507779	0.632688156
BovineHD0800011266	8	37798444	0.001507849	0.632688156
BovineHD0800016050	8	53401031	0.001509428	0.632688156
BovineHD2900000306	29	1525238	0.00151147	0.632688156
BovineHD0600033999	6	118799397	0.001511657	0.632688156
BovineHD0600009694	6	34782742	0.001512248	0.632688156
Hapmap22998-BTA-127456	12	27181474	0.001514899	0.632688156
BovineHD1000001386	10	4530034	0.001515631	0.632688156
BovineHD0200004225	2	14964502	0.001516014	0.632688156
BovineHD0500006379	5	22006603	0.001516504	0.632688156
BovineHD1600005086	16	18732272	0.001516598	0.632688156
BovineHD1900011977	19	42150153	0.001517149	0.632688156
BovineHD0800032561	8	108384576	0.00152056	0.633715906
BovineHD2700005576	27	19474286	0.001525429	0.634149151
BovineHD4100018235	27	19475149	0.001525429	0.634149151
BovineHD2400017199	24	59515390	0.001527066	0.634149151
BovineHD2100018610	21	63496851	0.001527974	0.634149151
BovineHD1400015335	14	54579954	0.001528536	0.634149151
BovineHD1700009572	17	34559398	0.00152973	0.634149151
BovineHD1400007103	14	24471148	0.001529757	0.634149151
BovineHD1400005039	14	17683001	0.001529855	0.634149151
BovineHD2000019863	20	68427642	0.001531049	0.634149151
BovineHD0200030310	2	105249330	0.001531815	0.634149151
BovineHD1400000210	14	1699042	0.001532015	0.634149151
BovineHD1000023624	10	82876417	0.001533838	0.634511677
BovineHD1100021302	11	74624318	0.001538413	0.636011286
BovineHD1700020289	17	69559120	0.001539802	0.636192686
BovineHD2500004796	25	17028818	0.001542096	0.636594662
BovineHD0600009245	6	33006393	0.001543341	0.636594662
BovineHD0600018042	6	65139413	0.001543626	0.636594662
ARS-BFGL-BAC-11783	11	74603943	0.001545456	0.636957105
BovineHD1800015808	18	53933389	0.00154695	0.637180796
ARS-BFGL-NGS-100943	16	43546840	0.001549869	0.637691537
BovineHD2500004192	25	14903706	0.001550094	0.637691537
BovineHD0200019916	2	69010395	0.001552603	0.638331298
BovineHD2800011465	28	41022408	0.001555472	0.639052829
BovineHD0700005042	7	17972821	0.001556266	0.639052829
BovineHD0300012145	3	39727803	0.001561115	0.640651059
BTB-01619101	26	16035322	0.001562774	0.640870453
BovineHD2500011744	25	41718804	0.001564621	0.640870453
BovineHD0800008385	8	27816746	0.001566692	0.640870453
BovineHD4100005178	6	74577888	0.001567057	0.640870453
BovineHD1000014682	10	48686466	0.001567108	0.640870453
Hapmap47704-BTA-71045	4	67115048	0.001567391	0.640870453
BovineHD2900015225	29	4846410	0.001571007	0.641956995
BovineHD0500035792	5	9655894	0.001572027	0.641982139
BovineHD0700033011	7	31337593	0.001574252	0.642499112
BovineHD0300011985	3	39088536	0.00157536	0.64255981
BovineHD0500031967	5	110765128	0.001581139	0.643279648
BovineHD1100021519	11	75349434	0.0015832	0.643279648
BovineHD0600010719	6	38716298	0.001583809	0.643279648
BovineHD0500011196	5	39084739	0.001584809	0.643279648
BovineHD0500011203	5	39100854	0.001584809	0.643279648
BovineHD0500011206	5	39112126	0.001584809	0.643279648
BovineHD0500011209	5	39121019	0.001584809	0.643279648
BovineHD0500011212	5	39136029	0.001584809	0.643279648
BovineHD1100020713	11	72591861	0.001586866	0.643402664
BovineHD2700003620	27	12509477	0.001587681	0.643402664
BovineHD0600020751	6	74576293	0.001590048	0.643402664
ARS-BFGL-NGS-112030	6	74579431	0.001590048	0.643402664
BovineHD0600020753	6	74582341	0.001590048	0.643402664
BovineHD2000018762	20	65367682	0.00159089	0.643402664
BovineHD1400006460	14	22375772	0.001593028	0.643402664
BovineHD1400008113	14	28179117	0.001593221	0.643402664
BovineHD1700011734	17	42223911	0.001593758	0.643402664
BovineHD0600016586	6	60280222	0.001594833	0.643448916
BovineHD0100030463	1	107594255	0.00159585	0.643471449
BovineHD0100002905	1	9334210	0.001600349	0.643777042
BovineHD2100012475	21	43556304	0.001601223	0.643777042
BovineHD2200006263	22	21680422	0.00160129	0.643777042
BovineHD1600006356	16	22574872	0.001601291	0.643777042
BovineHD0900012954	9	46925202	0.001601946	0.643777042
BovineHD0400033349	4	115178799	0.001602671	0.643777042
BovineHD0600012191	6	44624608	0.001603939	0.643777042
BovineHD0100046757	1	83586357	0.001604665	0.643777042
BovineHD1500009071	15	33483960	0.001605259	0.643777042
BovineHD2100001600	21	7360627	0.001607863	0.64416189
BTB-00614284	15	70921852	0.001608142	0.64416189
BovineHD2300008676	23	30194069	0.001609522	0.644328958
BovineHD1500014038	15	48735086	0.001611733	0.644328958
BovineHD0800024039	8	80530438	0.001613113	0.644328958
BovineHD1200015268	12	55083487	0.00161313	0.644328958
BovineHD0200007284	2	25358033	0.001613994	0.644328958
BovineHD1400017436	14	62683413	0.001616253	0.644328958
BovineHD1000030467	10	104100014	0.001616801	0.644328958
BTA-75940-no-rs	6	42714287	0.001617009	0.644328958
Hapmap27078-BTC-039516	6	45522677	0.001617936	0.644328958
BovineHD1400016710	14	60254438	0.001619509	0.644328958
BovineHD0800000403	8	1178896	0.001627153	0.644328958
BovineHD0200010448	2	35640325	0.00162922	0.644328958
BovineHD0400020204	4	72956535	0.001629417	0.644328958
BovineHD2800003039	28	9934431	0.001632277	0.644328958
BovineHD1300021866	13	75686713	0.001632766	0.644328958
BovineHD1400017476	14	62877663	0.001634447	0.644328958
BovineHD1800015762	18	53797311	0.001636115	0.644328958
BTA-25969-no-rs	12	55778182	0.001636223	0.644328958
BovineHD1100021173	11	74081046	0.001636923	0.644328958
BovineHD1500001609	15	6400785	0.001640868	0.644328958
BovineHD0400026823	4	96238241	0.001641741	0.644328958
ARS-BFGL-BAC-12578	13	55006836	0.001641995	0.644328958
BovineHD4100002484	3	112586989	0.001643438	0.644328958
BovineHD0200001565	2	5397349	0.00164355	0.644328958
BovineHD2400017793	24	61353165	0.001643794	0.644328958
BovineHD2200001788	22	6047261	0.001644647	0.644328958
BovineHD0100005920	1	19912781	0.001645417	0.644328958
BovineHD2100017483	21	60253732	0.001645591	0.644328958
BovineHD1100007860	11	26296780	0.001647175	0.644328958
BovineHD1100016369	11	56034807	0.00164747	0.644328958
BovineHD2400010859	24	39631124	0.001649235	0.644328958
BovineHD2400010861	24	39635272	0.001649235	0.644328958
BovineHD2400010862	24	39636272	0.001649235	0.644328958
BovineHD2400010863	24	39637117	0.001649235	0.644328958
BovineHD2400010865	24	39639983	0.001649235	0.644328958
BovineHD2400010866	24	39641255	0.001649235	0.644328958
BovineHD2400010868	24	39647061	0.001649235	0.644328958
BovineHD1800010170	18	33605841	0.001649816	0.644328958
BovineHD0600020757	6	74596906	0.001650607	0.644328958
BovineHD0600020763	6	74612278	0.001650607	0.644328958
BovineHD0700018210	7	63093196	0.001651908	0.644328958
BovineHD0200019904	2	68959563	0.00165318	0.644328958
BovineHD0600026823	6	96454696	0.001653683	0.644328958
BovineHD0600018999	6	68818517	0.001654233	0.644328958
BovineHD0500028258	5	99059264	0.001654539	0.644328958
BovineHD0600005193	6	18831026	0.001654738	0.644328958
BovineHD0600005194	6	18833338	0.001654738	0.644328958
BovineHD0600005196	6	18838815	0.001654738	0.644328958
BovineHD1600003437	16	12936389	0.00165574	0.644344478
BovineHD0400034766	4	118608136	0.001661973	0.64566116
Hapmap35657-SCAFFOLD15929_9264	4	118608842	0.001661973	0.64566116
BovineHD1900009642	19	32740797	0.001663833	0.64566116
BovineHD1300015426	13	54367283	0.001663885	0.64566116
BovineHD0100031671	1	111975840	0.001663943	0.64566116
BovineHD1800002686	18	7716341	0.001665437	0.645866356
BovineHD1000001378	10	4514165	0.001672014	0.647870984
BovineHD1400005590	14	19570331	0.001672862	0.647870984
BovineHD1900006995	19	24261745	0.001673508	0.647870984
BovineHD1400023815	14	84062175	0.001675868	0.648299278
BovineHD2400017792	24	61351939	0.001677875	0.648299278
BovineHD1400012314	14	43494622	0.00167854	0.648299278
BovineHD0900021848	9	78374681	0.001679267	0.648299278
BovineHD2600002871	26	11082374	0.001679454	0.648299278
BovineHD0600004890	6	17824066	0.001681097	0.648559833
BovineHD0400024313	4	87698168	0.00168313	0.648970027
BovineHD1800011840	18	40249834	0.001685832	0.649264588
BovineHD1800011842	18	40261366	0.001685832	0.649264588
BovineHD2600012004	26	43193004	0.001687974	0.649651192
BovineHD0800022395	8	74834262	0.001690981	0.649651192
BovineHD1800002958	18	8461263	0.001690981	0.649651192
ARS-BFGL-NGS-103480	1	155574774	0.001691305	0.649651192
BovineHD1000023669	10	83099231	0.001691686	0.649651192
BovineHD2300008655	23	30152997	0.001692658	0.649652013
BovineHD0200029659	2	103280726	0.001693975	0.649785029
BovineHD0300000948	3	3224174	0.001697339	0.650452723
BovineHD2900007364	29	25301607	0.001698023	0.650452723
BovineHD1100021238	11	74350377	0.001698629	0.650452723
BovineHD1500001931	15	7643854	0.001703346	0.651131387
BovineHD2200001625	22	5618288	0.001703694	0.651131387
ARS-BFGL-NGS-57340	28	35183341	0.001706685	0.651131387
BovineHD2200001782	22	6039347	0.001707347	0.651131387
BovineHD2200001784	22	6042730	0.001707347	0.651131387
BovineHD2700005575	27	19473270	0.001707372	0.651131387
BovineHD2800003046	28	9944143	0.00170875	0.651131387
BTB-01650065	16	66644320	0.001710518	0.651131387
BovineHD2200011770	22	41171245	0.00171063	0.651131387
BTB-00561988	14	29444378	0.001713156	0.651131387
BovineHD1400008541	14	29446278	0.001713156	0.651131387
BovineHD2500001212	25	5182533	0.001713169	0.651131387
ARS-BFGL-NGS-54388	18	14660772	0.001714364	0.651131387
BovineHD1300010137	13	34953276	0.001714742	0.651131387
BovineHD1000022431	10	78457788	0.001715372	0.651131387
BovineHD0600025828	6	93366296	0.001716577	0.651131387
BovineHD0800016037	8	53355131	0.001716929	0.651131387
BovineHD1400009815	14	34151038	0.00171848	0.651350454
BovineHD0100023375	1	81377199	0.001720961	0.651673134
ARS-BFGL-NGS-92777	1	128320901	0.001722691	0.651673134
BovineHD2400011968	24	43192358	0.001723328	0.651673134
BovineHD2400018322	24	43198568	0.001723328	0.651673134
BovineHD0300012146	3	39729506	0.001726277	0.651673134
BovineHD0200007738	2	26793814	0.001726468	0.651673134
BovineHD0100015406	1	54709787	0.001727115	0.651673134
BovineHD4100000300	1	54719800	0.001727115	0.651673134
ARS-BFGL-NGS-89944	15	57019844	0.001728847	0.651959136
BovineHD0600017097	6	61978374	0.001733753	0.653136018
BovineHD1700003220	17	11226048	0.00173412	0.653136018
BovineHD2500011743	25	41710983	0.001734893	0.653136018
BovineHD0600025830	6	93368113	0.001738238	0.653526444
BovineHD0200003505	2	12448495	0.001739322	0.653526444
BovineHD0200003514	2	12466731	0.001739322	0.653526444
BovineHD2000004469	20	14314793	0.0017411	0.653526444
BovineHD0700017398	7	60733928	0.001742087	0.653526444
BovineHD1200022475	12	78828330	0.001742171	0.653526444
BovineHD1400007173	14	24710609	0.001742761	0.653526444
BovineHD2000008308	20	28124906	0.001745394	0.653868701
BovineHD0200018659	2	64633865	0.00174655	0.653868701
BovineHD0100014121	1	50229422	0.001746721	0.653868701
BovineHD0200000342	2	1248899	0.001747579	0.653868701
BovineHD2500001202	25	5154272	0.001751306	0.654419956
BovineHD1400005346	14	18588713	0.001751925	0.654419956
ARS-BFGL-NGS-118679	10	3153415	0.001751983	0.654419956
BovineHD1300022067	13	76273280	0.001754123	0.654854128
BovineHD1300007032	13	24380809	0.001756408	0.655310063
BovineHD0100012663	1	44431010	0.001760016	0.655310063
BovineHD2800003045	28	9943189	0.001762061	0.655310063
BovineHD1200015267	12	55081439	0.001762686	0.655310063
BovineHD0200010441	2	35616633	0.001763653	0.655310063
BovineHD4100011252	14	17677176	0.0017644	0.655310063
BovineHD1000003231	10	9756158	0.001766064	0.655310063
Hapmap34646-BES7_Contig376_1523	20	45021128	0.001766728	0.655310063
BovineHD2000012773	20	45030237	0.001766728	0.655310063
BovineHD1300008093	13	27847046	0.001768178	0.655310063
BovineHD0200007281	2	25336756	0.001769	0.655310063
BovineHD0200007283	2	25350079	0.001769	0.655310063
BovineHD0200007286	2	25365610	0.001769	0.655310063
BovineHD0400026511	4	95011327	0.001769837	0.655310063
BovineHD1300006022	13	20807224	0.001770021	0.655310063
BovineHD1000011857	10	38280704	0.00177316	0.656109348
BovineHD0100040757	1	142147423	0.001775298	0.656345293
BovineHD1800008226	18	26551334	0.001776498	0.656345293
BTA-97380-no-rs	3	39574744	0.001778399	0.656345293
BovineHD1800004581	18	14005113	0.001778463	0.656345293
BovineHD2000019078	20	66173237	0.00177939	0.656345293
BovineHD1100007440	11	24752283	0.001779678	0.656345293
BovineHD0900030592	9	104234218	0.001780784	0.656392058
BovineHD0600028995	6	104010454	0.001783439	0.657008927
BovineHD1000012878	10	42492847	0.001785734	0.657153798
BovineHD2800009934	28	36345220	0.001785795	0.657153798
BovineHD1600007180	16	25811895	0.001787819	0.657361279
BovineHD0100008801	1	29798493	0.001788322	0.657361279
BovineHD0400024265	4	87567466	0.001793638	0.658111786
BovineHD1100021523	11	75352132	0.001793681	0.658111786
BovineHD1100014630	11	49839387	0.001794489	0.658111786
ARS-BFGL-NGS-76685	22	61238411	0.001795308	0.658111786
BovineHD0100041988	1	145465950	0.001795917	0.658111786
BovineHD2000004539	20	14796895	0.001796259	0.658111786
BovineHD0100023949	1	83610130	0.001801257	0.659582094
BovineHD1000030702	10	58471859	0.001802386	0.659634985
BovineHD0300012151	3	39739590	0.001804945	0.659847302
BovineHD0200006435	2	22613060	0.001808706	0.659847302
BovineHD1200015661	12	56715964	0.001809053	0.659847302
BovineHD1200015663	12	56719736	0.001809053	0.659847302
ARS-BFGL-NGS-66572	12	56725471	0.001809053	0.659847302
BovineHD1200015665	12	56730492	0.001809053	0.659847302
BovineHD0700013607	7	46994632	0.001810458	0.659847302
BovineHD1300019244	13	67777849	0.001811416	0.659847302
BovineHD2300014093	23	48559294	0.001814453	0.659847302
BovineHD0800011464	8	38467345	0.001815468	0.659847302
BovineHD2300009928	23	33800147	0.001815563	0.659847302
BovineHD1700005377	17	18507777	0.001817704	0.659847302
BovineHD0400032632	4	113278069	0.001817914	0.659847302
BovineHD0500005929	5	20531369	0.00181802	0.659847302
BovineHD4100009029	11	77012219	0.001818618	0.659847302
BovineHD1600020812	16	73265254	0.001819412	0.659847302
BovineHD0500035948	5	49386500	0.001820418	0.659847302
BovineHD1800010169	18	33604097	0.001820975	0.659847302
BovineHD1000011838	10	38209137	0.001823209	0.659847302
BovineHD1000011841	10	38217594	0.001823209	0.659847302
BovineHD0600033992	6	118791674	0.001825044	0.659847302
BovineHD1000014679	10	48681288	0.001826077	0.659847302
BovineHD0600018020	6	65084004	0.001826509	0.659847302
BovineHD0200019907	2	68975087	0.001826612	0.659847302
BovineHD2600012790	26	45599109	0.001828887	0.660313119
BovineHD2200001986	22	6587264	0.001833796	0.661728629
BovineHD2500001206	25	5170756	0.001839471	0.66255112
BovineHD1000001381	10	4524114	0.00184167	0.66255112
BovineHD1300001136	13	4330570	0.00184178	0.66255112
BovineHD4100003628	5	42924206	0.001845036	0.66255112
BTA-32030-no-rs	13	27013737	0.001845283	0.66255112
BTA-67581-no-rs	3	36849233	0.001849101	0.66255112
BovineHD1100002939	11	7998244	0.001849257	0.66255112
BovineHD0500005928	5	20528046	0.001849645	0.66255112
BovineHD0400028924	4	102664581	0.001854771	0.66255112
BovineHD1300005066	13	17724261	0.001854812	0.66255112
BovineHD1300006017	13	20798829	0.001854861	0.66255112
BovineHD1300006018	13	20802709	0.001854861	0.66255112
BovineHD1300006020	13	20804545	0.001854861	0.66255112
BovineHD1300006021	13	20806034	0.001854861	0.66255112
Hapmap54321-rs29009603	18	19037363	0.001857887	0.66255112
BovineHD0100024525	1	85796676	0.001858364	0.66255112
BovineHD2000013513	20	48465185	0.001859433	0.66255112
BovineHD2000013514	20	48466244	0.001859433	0.66255112
BovineHD2000013515	20	48467513	0.001859433	0.66255112
BovineHD0300011746	3	38035329	0.001859622	0.66255112
BovineHD0300011748	3	38048428	0.001859622	0.66255112
BovineHD0300011749	3	38057087	0.001859622	0.66255112
BovineHD0300011754	3	38066337	0.001859622	0.66255112
BovineHD0200001545	2	5346979	0.001859818	0.66255112
BovineHD0700009789	7	34280540	0.00186128	0.662719486
ARS-BFGL-NGS-63632	9	49714925	0.001862873	0.662934182
BovineHD0500033467	5	115514784	0.001865555	0.663183847
BovineHD0500033468	5	115517566	0.001865555	0.663183847
BovineHD0100045453	1	155628011	0.001868356	0.663655
BovineHD1000005728	10	17070714	0.001868862	0.663655
BovineHD1700003217	17	11221464	0.001871193	0.66413081
BovineHD2300002267	23	9169535	0.001873386	0.664472617
BovineHD0100038843	1	136437362	0.001874141	0.664472617
BovineHD0400026708	4	95938370	0.001881942	0.666885424
BovineHD2100001598	21	7358759	0.001883707	0.667157954
BovineHD0600004757	6	17332674	0.0018887	0.668069863
BovineHD0600004762	6	17345474	0.0018887	0.668069863
BovineHD0800031337	8	105145073	0.0018903	0.668069863
BovineHD2100007978	21	27570469	0.001891147	0.668069863
BovineHD0300014822	3	48792243	0.001894765	0.668069863
BovineHD0800009085	8	29939592	0.001895138	0.668069863
ARS-BFGL-NGS-102355	13	24416810	0.001895625	0.668069863
ARS-BFGL-NGS-17991	9	20048411	0.001895809	0.668069863
ARS-BFGL-NGS-80666	20	68324872	0.001895979	0.668069863
BovineHD0200035253	2	121707326	0.001896958	0.668069863
BovineHD0800010850	8	36486191	0.001897798	0.668069863
BovineHD1200022502	12	78893363	0.001901665	0.668069863
BovineHD0700017654	7	61385382	0.001902147	0.668069863
BovineHD0200001532	2	5329962	0.001902193	0.668069863
BTB-01005137	29	10642922	0.001904993	0.668069863
BovineHD0200039864	2	136004389	0.001905043	0.668069863
BovineHD0200039865	2	136005154	0.001905043	0.668069863
BovineHD2500009710	25	35289073	0.001905218	0.668069863
BovineHD4100010027	13	25631914	0.001905234	0.668069863
BovineHD2300015608	23	22057892	0.001914386	0.670653792
BovineHD0900014472	9	52552818	0.001914606	0.670653792
BovineHD0300014973	3	49383815	0.001917214	0.671216267
BovineHD0600017704	6	63941476	0.001919242	0.671575165
BovineHD0600011219	6	41414050	0.001920628	0.671709197
BovineHD1900009000	19	30653550	0.001923546	0.672378608
BovineHD0600026610	6	95764460	0.001930331	0.673672904
BovineHD1100003493	11	10078835	0.00193074	0.673672904
BovineHD1400024081	14	32293127	0.001931031	0.673672904
BovineHD4100012039	15	44925834	0.001931272	0.673672904
BovineHD1100021376	11	75035309	0.001933672	0.674158884
BovineHD2100005540	21	19424353	0.001941727	0.674630428
BovineHD2100005541	21	19428610	0.001941727	0.674630428
BovineHD0500005241	5	17883432	0.001943476	0.674630428
BovineHD0700027834	7	95593055	0.00194351	0.674630428
BovineHD0500001174	5	4500400	0.001943543	0.674630428
BovineHD1100031577	11	32900596	0.00194518	0.674630428
Hapmap30578-BTA-155532	11	27012013	0.001945741	0.674630428
BovineHD0900021847	9	78373964	0.001947257	0.674630428
BovineHD0900021849	9	78375648	0.001947257	0.674630428
BovineHD1800015207	18	51908108	0.001949136	0.674630428
BovineHD2500012062	25	14347150	0.001951637	0.674630428
BovineHD1600007093	16	25475932	0.001951855	0.674630428
BovineHD1100020717	11	72609254	0.001952231	0.674630428
BovineHD2500011871	25	42382081	0.001953056	0.674630428
BovineHD2400005971	24	22096073	0.001953447	0.674630428
BovineHD0800025171	8	84631929	0.00195517	0.674630428
BovineHD0800025173	8	84636813	0.00195517	0.674630428
BovineHD0800025175	8	84645050	0.00195517	0.674630428
BovineHD0800025176	8	84647119	0.00195517	0.674630428
BovineHD0800025177	8	84652207	0.00195517	0.674630428
BovineHD0400023347	4	84397362	0.001957229	0.674737638
BovineHD0300010877	3	35040607	0.001959523	0.674737638
BovineHD1100021509	11	75339720	0.001961526	0.674737638
BovineHD1100021510	11	75340726	0.001961526	0.674737638
BovineHD1100021511	11	75341402	0.001961526	0.674737638
BovineHD1100021521	11	75350440	0.001961526	0.674737638
BovineHD0300028504	3	99071984	0.001966181	0.675666641
Hapmap47925-BTA-36060	14	20273115	0.00196808	0.675666641
BovineHD1000011844	10	38234165	0.001968262	0.675666641
BovineHD1000011845	10	38235731	0.001968262	0.675666641
BovineHD4100012594	16	55413231	0.001973051	0.676846714
BovineHD1400003377	14	11689386	0.001973721	0.676846714
BovineHD2400003231	24	11505749	0.00197662	0.677494034
BovineHD1200013182	12	47990398	0.001979846	0.678252664
BovineHD0500016019	5	56371072	0.001981324	0.678388402
BovineHD0600024025	6	87719524	0.001982268	0.678388402
BovineHD1100031361	11	105474262	0.001989786	0.678655394
ARS-BFGL-NGS-101964	2	121707643	0.001991145	0.678655394
UA-IFASA-9173	19	59045782	0.001995319	0.678655394
BovineHD4100003307	4	116014891	0.001995569	0.678655394
BovineHD2100007287	21	25151164	0.001995865	0.678655394
BovineHD2100007288	21	25153625	0.001995865	0.678655394
BovineHD2100007289	21	25157352	0.001995865	0.678655394
ARS-BFGL-NGS-37874	8	53405158	0.001998112	0.678655394
BovineHD2300002756	23	11198658	0.001998177	0.678655394
BovineHD2800009725	28	35823408	0.001998766	0.678655394
BovineHD0200010444	2	35628784	0.001998772	0.678655394
BovineHD2400005965	24	22072873	0.002000348	0.678655394
BovineHD2800003038	28	9933233	0.002006349	0.678655394
BovineHD1800015755	18	53772396	0.002008748	0.678655394
BovineHD0800011528	8	38678893	0.002010689	0.678655394
BovineHD2200000761	22	2831624	0.002011049	0.678655394
BovineHD1100016514	11	56879923	0.002011753	0.678655394
BovineHD2000019071	20	66163894	0.002011816	0.678655394
BovineHD0600032371	6	114255167	0.002012832	0.678655394
BovineHD2500008644	25	31539057	0.002014246	0.678655394
BovineHD1400005594	14	19584192	0.002014502	0.678655394
BovineHD1400005597	14	19599929	0.002014502	0.678655394
BovineHD2200000134	22	628142	0.002015123	0.678655394
BovineHD2400010864	24	39638420	0.00201553	0.678655394
BovineHD0200009213	2	31173104	0.002017264	0.678655394
BovineHD0200009216	2	31180888	0.002017264	0.678655394
BovineHD0600012190	6	44623448	0.002017836	0.678655394
BovineHD0300028515	3	99108661	0.002018302	0.678655394
BovineHD2600013106	26	46289689	0.002020158	0.678655394
BovineHD0200021408	2	74697851	0.00202269	0.678655394
BovineHD2200001983	22	6584753	0.002023115	0.678655394
BovineHD0600012188	6	44620003	0.002023743	0.678655394
BovineHD0800031314	8	105060658	0.002024742	0.678655394
BovineHD0700027342	7	93686302	0.002026138	0.678655394
BovineHD0300013283	3	43599619	0.002026573	0.678655394
BovineHD1100016507	11	56854100	0.002029568	0.678655394
BovineHD1100016525	11	56916652	0.002029606	0.678655394
BovineHD0400028625	4	101951826	0.002030166	0.678655394
BovineHD0400024187	4	87227589	0.002030477	0.678655394
BovineHD2100017535	21	60367392	0.00203358	0.678655394
BovineHD1600021158	16	74330794	0.002033775	0.678655394
BovineHD0600025819	6	93335275	0.002034351	0.678655394
[truncated: 32,673 more rows]
