# Supplementary material for: Genome-Wide Association Study Reveals the PLAG1 Gene for Knuckle, Biceps and Shank Weight in Simmental Beef Cattle
Source: PLoS One. 2016 Dec 20;11(12):e0168316. doi: 10.1371/journal.pone.0168316 (PMC5172584; doi:10.1371/journal.pone.0168316)
Supplement: S2 File — The GWAS result of the SNPs that are nominally significant (P<0.05) for biceps, including: SNP names, chromosome, position, p-value and FDR. (CSV) [file pone.0168316.s002.csv]

SNP	Chromosome	Position	P.value	FDR
BovineHD1400007259	14	25015640	2.76E-08	0.007138931
BovineHD0600010952	6	39990876	4.85E-08	0.007138931
BovineHD0600010950	6	39988294	5.07E-08	0.007138931
BovineHD0600010951	6	39989868	5.40E-08	0.007138931
BovineHD0600010953	6	39991818	6.26E-08	0.007138931
BovineHD0600010956	6	39997880	7.06E-08	0.007138931
Hapmap30134-BTC-034283	6	38464203	1.90E-07	0.016511698
BovineHD4100004565	6	38471732	4.71E-07	0.03575808
BovineHD0600011178	6	41186810	5.45E-07	0.036725866
BTA-75902-no-rs	6	42155077	7.27E-07	0.044148795
BovineHD1400007271	14	25066322	1.04E-06	0.046941096
BovineHD0600011179	6	41190295	1.16E-06	0.046941096
BovineHD4100004566	6	38477781	1.26E-06	0.046941096
BovineHD1400007161	14	24656389	1.26E-06	0.046941096
BovineHD4100004580	6	38852093	1.28E-06	0.046941096
BovineHD0600011439	6	42167429	1.31E-06	0.046941096
BovineHD0600011441	6	42169746	1.31E-06	0.046941096
BovineHD0600011438	6	42162209	1.46E-06	0.049317292
BovineHD0600011442	6	42175002	1.70E-06	0.051771121
BovineHD0600011236	6	41498235	1.71E-06	0.051771121
BovineHD0600010645	6	38466628	2.08E-06	0.060091901
BovineHD0600010660	6	38549807	2.72E-06	0.075036667
BovineHD0600010646	6	38468901	3.00E-06	0.079204744
BovineHD0600003474	6	13405175	3.29E-06	0.083223314
BovineHD0600011435	6	42154344	3.48E-06	0.084525195
BovineHD1400007285	14	25129005	3.89E-06	0.089725592
Hapmap26308-BTC-057761	6	38576012	4.20E-06	0.089725592
BovineHD4100004740	6	41194565	4.25E-06	0.089725592
BovineHD0600010666	6	38574125	4.46E-06	0.089725592
BovineHD0600010669	6	38583783	4.46E-06	0.089725592
BovineHD2700003468	27	11877001	4.70E-06	0.089725592
BovineHD0500008693	5	29684213	4.73E-06	0.089725592
Hapmap26618-BTC-070864	6	39597740	4.88E-06	0.089725592
BovineHD0600010677	6	38597772	6.07E-06	0.097670179
BovineHD0600010756	6	38874495	6.20E-06	0.097670179
BovineHD0600010773	6	39001374	6.20E-06	0.097670179
BovineHD0600010684	6	38614787	6.21E-06	0.097670179
BovineHD0200012961	2	44686870	6.43E-06	0.097670179
BovineHD0300011444	3	36838610	6.47E-06	0.097670179
BovineHD0600010958	6	40003884	6.60E-06	0.097670179
BovineHD0600010960	6	40006739	6.60E-06	0.097670179
BovineHD0600011437	6	42158231	6.94E-06	0.100239797
BovineHD0600011436	6	42156523	7.37E-06	0.102442197
BovineHD0600010680	6	38608662	7.43E-06	0.102442197
BovineHD0600010729	6	38739408	7.92E-06	0.106789041
BovineHD1000010156	10	31370972	8.43E-06	0.109014302
BovineHD0600010676	6	38595246	8.47E-06	0.109014302
BovineHD0600010683	6	38612534	8.90E-06	0.109014302
BovineHD0600010685	6	38616248	8.90E-06	0.109014302
BovineHD1000022986	10	80668529	8.98E-06	0.109014302
BovineHD1400007232	14	24909247	9.26E-06	0.110152007
BovineHD3000021689	X	77273888	1.04E-05	0.117298906
BovineHD0600010668	6	38581382	1.06E-05	0.117298906
Hapmap27083-BTC-041166	6	38825835	1.07E-05	0.117298906
BovineHD0600010670	6	38584417	1.08E-05	0.117298906
BovineHD2200002972	22	10002474	1.08E-05	0.117298906
BovineHD0600010647	6	38469930	1.17E-05	0.12470173
BovineHD0600010673	6	38590515	1.22E-05	0.127788961
BovineHD2900000661	29	2450073	1.33E-05	0.135930244
BovineHD0600011207	6	41335148	1.35E-05	0.135930244
BovineHD2700003471	27	11897487	1.38E-05	0.135930244
BovineHD0600011440	6	42168414	1.40E-05	0.135930244
BovineHD1000010155	10	31368332	1.43E-05	0.135930244
BovineHD1400007982	14	27870017	1.44E-05	0.135930244
BovineHD0800001766	8	5415792	1.46E-05	0.135930244
BovineHD0600010664	6	38570632	1.51E-05	0.137433159
Hapmap33173-BTC-073249	14	27896353	1.57E-05	0.137433159
Hapmap31285-BTC-041097	6	38869785	1.63E-05	0.137433159
BovineHD2900007280	29	25107704	1.67E-05	0.137433159
BovineHD1100017380	11	61038260	1.70E-05	0.137433159
BovineHD2200000946	22	3508441	1.75E-05	0.137433159
BovineHD1400007988	14	27879567	1.76E-05	0.137433159
BovineHD1100017378	11	61031887	1.79E-05	0.137433159
BovineHD1400007980	14	27868440	1.80E-05	0.137433159
BovineHD0600011233	6	41477609	1.84E-05	0.137433159
BovineHD0600010727	6	38736441	1.85E-05	0.137433159
BovineHD1400007970	14	27853811	1.87E-05	0.137433159
BovineHD0800001768	8	5421512	1.87E-05	0.137433159
BovineHD0600010689	6	38625795	1.93E-05	0.137433159
Hapmap26264-BTC-037159	6	37584088	2.03E-05	0.137433159
BovineHD0600020137	6	72513919	2.05E-05	0.137433159
BovineHD1400007973	14	27858192	2.10E-05	0.137433159
BovineHD1400007974	14	27859895	2.10E-05	0.137433159
BovineHD1400007981	14	27869193	2.10E-05	0.137433159
BovineHD1400007984	14	27874074	2.10E-05	0.137433159
BovineHD1400007986	14	27877435	2.10E-05	0.137433159
BovineHD1400007993	14	27894432	2.10E-05	0.137433159
BovineHD1400007994	14	27899907	2.10E-05	0.137433159
BovineHD1400007998	14	27908857	2.10E-05	0.137433159
BovineHD1400007985	14	27874903	2.10E-05	0.137433159
BovineHD1400008002	14	27930522	2.10E-05	0.137433159
BovineHD4100011415	14	27866076	2.10E-05	0.137433159
BovineHD0500008197	5	27975652	2.11E-05	0.137433159
BovineHD0600010686	6	38618402	2.16E-05	0.139270279
BovineHD0600010965	6	40022965	2.20E-05	0.139684186
BovineHD1000010154	10	31367518	2.21E-05	0.139684186
BovineHD0600011425	6	42122992	2.34E-05	0.144646995
BovineHD1500017970	15	62595927	2.36E-05	0.144646995
BovineHD1000010159	10	31383677	2.36E-05	0.144646995
BovineHD0500007590	5	25978906	2.65E-05	0.159155289
BovineHD0600012292	6	45030315	2.65E-05	0.159155289
BovineHD0300005400	3	16618485	2.80E-05	0.16676957
BovineHD1500017971	15	62597236	2.84E-05	0.167088135
BovineHD1200017037	12	62235294	2.95E-05	0.167577663
BovineHD1400007987	14	27878469	2.98E-05	0.167577663
BovineHD1400007962	14	27824137	2.98E-05	0.167577663
BovineHD0600010652	6	38483375	2.99E-05	0.167577663
BovineHD1400007990	14	27881040	3.00E-05	0.167577663
BovineHD3000014801	X	50079871	3.01E-05	0.167577663
BovineHD1700002972	17	10402024	3.06E-05	0.16857741
BovineHD0600007002	6	25464071	3.09E-05	0.168956512
BovineHD4100004575	6	38830725	3.21E-05	0.169912271
BovineHD4100004577	6	38837159	3.21E-05	0.169912271
BovineHD4100004578	6	38840174	3.21E-05	0.169912271
BovineHD1500017969	15	62593973	3.22E-05	0.169912271
BovineHD4100005168	6	73039599	3.25E-05	0.170047834
BovineHD2900000659	29	2446874	3.34E-05	0.170887946
BovineHD0600010659	6	38546701	3.34E-05	0.170887946
BovineHD0300005425	3	16697963	3.38E-05	0.170887946
BovineHD0300005390	3	16588610	3.39E-05	0.170887946
BovineHD0600010755	6	38866381	3.41E-05	0.170887946
BovineHD1200017039	12	62242860	3.45E-05	0.171435291
BovineHD0600010665	6	38571977	3.59E-05	0.177196789
BovineHD1200017029	12	62219127	3.63E-05	0.177469287
BovineHD1500017973	15	62598984	3.76E-05	0.181212474
BovineHD0100026583	1	93682690	3.76E-05	0.181212474
BovineHD0300005399	3	16615776	3.83E-05	0.182548146
BovineHD0500034860	5	119335025	3.88E-05	0.182548146
BovineHD1400007992	14	27893080	3.88E-05	0.182548146
BovineHD1500017976	15	62607081	3.94E-05	0.183834468
BovineHD0300016175	3	53681305	3.99E-05	0.184948168
BovineHD0600010733	6	38751637	4.02E-05	0.184948168
BovineHD0500034315	5	118181435	4.16E-05	0.188760871
BovineHD0300005407	3	16651139	4.17E-05	0.188760871
BovineHD1400008027	14	28001989	4.23E-05	0.188760871
BovineHD0600010961	6	40007899	4.25E-05	0.188760871
BovineHD0600010719	6	38716298	4.29E-05	0.188760871
BovineHD1400008222	14	28501209	4.29E-05	0.188760871
BovineHD1800004335	18	13016845	4.37E-05	0.19082645
BovineHD0600010735	6	38758660	4.41E-05	0.190960979
BovineHD1500017972	15	62598377	4.53E-05	0.194841774
BovineHD1400019791	14	70586788	4.56E-05	0.194841774
BovineHD2600010661	26	38947373	4.67E-05	0.19550308
BovineHD2600010663	26	38949791	4.67E-05	0.19550308
BovineHD3000029009	X	106183124	4.68E-05	0.19550308
BovineHD1400024434	14	23671567	4.85E-05	0.19550308
BovineHD0600017454	6	63164375	4.85E-05	0.19550308
BovineHD1600014932	16	53828055	4.85E-05	0.19550308
BovineHD0600010734	6	38754991	4.86E-05	0.19550308
ARS-BFGL-NGS-69759	6	63165597	4.88E-05	0.19550308
BovineHD1700010955	17	40116043	4.90E-05	0.19550308
BovineHD1700010958	17	40123484	4.90E-05	0.19550308
BovineHD4100004638	6	39554824	5.09E-05	0.202072959
BovineHD1200019156	12	69812038	5.17E-05	0.203509751
BovineHD0600009458	6	33833305	5.22E-05	0.203509751
BovineHD1100027354	11	93826246	5.26E-05	0.203509751
BovineHD2200002970	22	9996409	5.26E-05	0.203509751
BovineHD0500007453	5	25568547	5.30E-05	0.203631607
BovineHD0600010667	6	38579360	5.44E-05	0.207612574
BovineHD0600010547	6	38000269	5.56E-05	0.210729276
BovineHD0600010731	6	38748125	5.74E-05	0.216392357
BovineHD0100018048	1	63790974	5.83E-05	0.218340158
BovineHD1200017060	12	62297226	5.96E-05	0.221583201
BovineHD1700018138	17	63274593	5.99E-05	0.221583201
BovineHD0300005412	3	16664125	6.05E-05	0.221583201
BovineHD0600009462	6	33851205	6.09E-05	0.221583201
BovineHD0600011238	6	41516564	6.13E-05	0.221583201
Hapmap36813-SCAFFOLD50174_9004	6	33768128	6.13E-05	0.221583201
BovineHD1700018139	17	63276503	6.17E-05	0.221695355
BovineHD1000019181	10	66674455	6.38E-05	0.227671947
BovineHD0100028803	1	100858160	6.45E-05	0.228330113
BovineHD1700020511	17	70449581	6.56E-05	0.228330113
BovineHD0600010671	6	38587669	6.56E-05	0.228330113
BovineHD0600010653	6	38495361	6.57E-05	0.228330113
BovineHD0300005402	3	16624676	6.62E-05	0.228330113
BovineHD0600018998	6	68813243	6.62E-05	0.228330113
BovineHD2200002964	22	9966332	6.71E-05	0.228945903
BovineHD0600010679	6	38605879	6.73E-05	0.228945903
BovineHD4100004766	6	41492178	6.75E-05	0.228945903
BTB-01330302	4	45149895	6.90E-05	0.232754064
BovineHD0600010701	6	38655605	7.01E-05	0.234360896
BovineHD0600010544	6	37995631	7.05E-05	0.234360896
BTB-00562658	14	30329532	7.07E-05	0.234360896
BovineHD0800017918	8	60076504	7.11E-05	0.234360896
BovineHD0600010737	6	38765656	7.33E-05	0.239547437
BovineHD0600009437	6	33762799	7.34E-05	0.239547437
BovineHD1400021809	14	77810155	7.52E-05	0.242606748
BovineHD0600009393	6	33620571	7.55E-05	0.242606748
BTB-00740579	19	17737370	7.56E-05	0.242606748
BovineHD0600010865	6	39579598	7.70E-05	0.244067918
BovineHD0600010866	6	39580784	7.70E-05	0.244067918
BovineHD2700010858	27	37868685	7.72E-05	0.244067918
BovineHD2100019137	21	65187819	7.98E-05	0.24873424
BovineHD2100019136	21	65186348	7.98E-05	0.24873424
BovineHD0600010541	6	37990553	7.99E-05	0.24873424
BovineHD2800002271	28	7575481	8.09E-05	0.250014077
BovineHD0500033248	5	114966068	8.15E-05	0.250014077
BovineHD1400021431	14	76404142	8.16E-05	0.250014077
BovineHD0600010726	6	38735901	8.32E-05	0.253696945
BovineHD0600010674	6	38592222	8.42E-05	0.255489787
BovineHD1400002769	14	9818932	8.70E-05	0.261219872
BovineHD1400008766	14	30326407	8.73E-05	0.261219872
BovineHD0200013514	2	46664441	8.74E-05	0.261219872
BovineHD2100019139	21	65195156	8.90E-05	0.264613511
BovineHD0200013698	2	47241522	8.99E-05	0.264613511
Hapmap44275-BTA-69573	3	16734445	9.01E-05	0.264613511
Hapmap23507-BTC-041133	6	38845992	9.08E-05	0.264613511
BovineHD1400008761	14	30309593	9.11E-05	0.264613511
BovineHD2800012127	28	42862850	9.11E-05	0.264613511
BovineHD1400008216	14	28471659	9.21E-05	0.265721379
BovineHD0300005410	3	16658158	9.27E-05	0.265721379
BovineHD3000040208	X	139662403	9.30E-05	0.265721379
BovineHD0200005334	2	18595990	9.33E-05	0.265721379
BovineHD4100004360	6	32448158	9.44E-05	0.265721379
BovineHD1500020800	15	72112401	9.45E-05	0.265721379
BovineHD1000019182	10	66680541	9.46E-05	0.265721379
BovineHD2800002041	28	6886670	9.51E-05	0.265953449
BovineHD0300005434	3	16744040	9.65E-05	0.268579882
BovineHD2400010226	24	37438441	9.85E-05	0.272167297
BovineHD0800016351	8	54286665	9.89E-05	0.272167297
ARS-BFGL-NGS-109141	4	103801990	9.91E-05	0.272167297
BovineHD4100004395	6	33144069	9.96E-05	0.272330068
BovineHD2800002272	28	7580179	0.000100699	0.274042214
BovineHD0300005416	3	16673985	0.00010232	0.277210518
BovineHD0300017068	3	56655484	0.000103563	0.278171125
BovineHD0300005357	3	16408771	0.000103623	0.278171125
BovineHD0600018353	6	66515427	0.000104049	0.278171125
BovineHD0800016390	8	54429697	0.000105367	0.279097967
BovineHD0100026582	1	93680663	0.000106676	0.279097967
BovineHD0600010740	6	38776500	0.000107615	0.279097967
BovineHD0600010743	6	38783076	0.000107615	0.279097967
BovineHD0600010746	6	38803310	0.000107615	0.279097967
BovineHD4100004579	6	38841588	0.000107615	0.279097967
BovineHD0600010741	6	38779440	0.000107615	0.279097967
BovineHD0600020324	6	73098146	0.000110145	0.280897768
BovineHD0300005395	3	16603537	0.000110249	0.280897768
BovineHD0900014775	9	53665958	0.000110381	0.280897768
BovineHD0600010657	6	38541611	0.000111442	0.280897768
BovineHD2800011934	28	42350906	0.000111643	0.280897768
BovineHD2900000662	29	2458561	0.000113112	0.280897768
BovineHD0500000451	5	1767562	0.000113206	0.280897768
BovineHD0300016172	3	53670220	0.000113259	0.280897768
BovineHD0500008184	5	27915088	0.000113444	0.280897768
BovineHD1200010224	12	34808274	0.000114126	0.280897768
BovineHD4100014961	21	8516876	0.000115286	0.280897768
Hapmap47788-BTA-96313	6	66509207	0.000115566	0.280897768
Hapmap46986-BTA-34282	14	25307116	0.000116807	0.280897768
BovineHD3000039703	X	138296563	0.000117802	0.280897768
BovineHD1700018218	17	63456970	0.000118122	0.280897768
BovineHD1400007964	14	27826960	0.000119072	0.280897768
BovineHD3000014787	X	50012831	0.000119267	0.280897768
BovineHD0600010739	6	38774879	0.000119361	0.280897768
BovineHD0300005364	3	16461871	0.00011992	0.280897768
BovineHD1100017384	11	61052301	0.000120557	0.280897768
BovineHD1100017391	11	61068521	0.000120557	0.280897768
BovineHD1500017967	15	62592650	0.000120672	0.280897768
BovineHD0600020334	6	73135805	0.000121	0.280897768
BovineHD1400021441	14	76445720	0.000121009	0.280897768
BovineHD0100029380	1	103067366	0.000121143	0.280897768
BovineHD0500000457	5	1787994	0.000121436	0.280897768
BovineHD4100004198	5	120150726	0.000121583	0.280897768
BovineHD4100013235	17	63287692	0.000122147	0.280897768
BovineHD0600009451	6	33814508	0.000122335	0.280897768
BovineHD0600011557	6	42482050	0.000122381	0.280897768
BovineHD4100011295	14	25284162	0.000122658	0.280897768
BovineHD1800004339	18	13040153	0.000123481	0.281232755
BovineHD0600020335	6	73137579	0.000123731	0.281232755
BovineHD0600012001	6	43953751	0.000124509	0.281944452
BovineHD0500007618	5	26068913	0.000128064	0.288918092
Hapmap50545-BTA-102653	6	25289211	0.000128824	0.289555181
BovineHD2800002274	28	7585570	0.000130618	0.292500927
BovineHD3000029208	X	106759857	0.000131541	0.292500927
BovineHD0300005417	3	16677135	0.00013158	0.292500927
BovineHD2100001905	21	8519082	0.000133359	0.29537369
BovineHD1500017974	15	62602695	0.00013426	0.295919911
BovineHD2100001906	21	8521820	0.000134581	0.295919911
BovineHD0400012381	4	45165956	0.000135992	0.297292014
BovineHD0300005391	3	16595393	0.000136185	0.297292014
BovineHD0600006962	6	25292195	0.000137384	0.297365401
BovineHD1600013748	16	49550883	0.000137485	0.297365401
BovineHD0600010502	6	37917333	0.000137689	0.297365401
BovineHD0600009284	6	33171748	0.000138719	0.298528891
BovineHD1400007961	14	27823597	0.000139901	0.298542812
BovineHD0600010649	6	38474338	0.000140462	0.298542812
BovineHD0600010648	6	38471181	0.000140648	0.298542812
BovineHD4100004570	6	38494379	0.000140839	0.298542812
BovineHD0300005398	3	16613956	0.000141185	0.298542812
Hapmap23832-BTA-157854	6	28538461	0.000143775	0.302404951
BTB-00835129	22	15312341	0.000145004	0.302404951
BovineHD1400008534	14	29415296	0.000146036	0.302404951
BovineHD1600013749	16	49555478	0.000146102	0.302404951
BovineHD0600010957	6	40000025	0.000146444	0.302404951
BovineHD4100005101	6	66512354	0.000146498	0.302404951
BovineHD0600009364	6	33513391	0.000149199	0.302404951
BovineHD0600009409	6	33678483	0.000149199	0.302404951
BovineHD0600009352	6	33489122	0.000149199	0.302404951
BovineHD0600009366	6	33517689	0.000149199	0.302404951
BovineHD0600009386	6	33600125	0.000149199	0.302404951
Hapmap32205-BTC-033063	6	33468196	0.000149199	0.302404951
BovineHD4100004568	6	38487018	0.000149764	0.302404951
BovineHD0600011434	6	42152669	0.00015011	0.302404951
BovineHD1600017959	16	63933450	0.000152391	0.302404951
BovineHD1400008772	14	30345289	0.000153817	0.302404951
BovineHD1400008773	14	30349617	0.000153817	0.302404951
BovineHD1400008782	14	30390883	0.000153817	0.302404951
BovineHD2100001899	21	8509500	0.000154293	0.302404951
BovineHD2100001902	21	8511958	0.000154293	0.302404951
BovineHD0300005354	3	16396983	0.000154641	0.302404951
BovineHD0100018047	1	63790199	0.00015569	0.302404951
BovineHD1700019892	17	68362804	0.000156099	0.302404951
BovineHD0300010831	3	34868246	0.00015654	0.302404951
BovineHD1700004641	17	16093057	0.000156914	0.302404951
BovineHD0500007616	5	26067044	0.00015801	0.302404951
BovineHD3000014863	X	50366253	0.000158347	0.302404951
BovineHD4100011422	14	27967771	0.000158462	0.302404951
BovineHD1400020610	14	73455038	0.00015911	0.302404951
BovineHD1400021442	14	76448375	0.000159875	0.302404951
BovineHD4100011215	14	12813684	0.000161027	0.302404951
BovineHD1000004216	10	12648528	0.000161273	0.302404951
BovineHD0600009441	6	33778195	0.00016133	0.302404951
BovineHD0700022730	7	77530234	0.000161912	0.302404951
BovineHD0700022731	7	77534955	0.000161912	0.302404951
BovineHD0300017064	3	56632458	0.000162099	0.302404951
BovineHD0100028168	1	98665684	0.000163139	0.302404951
BovineHD0500030561	5	106524928	0.000163663	0.302404951
BovineHD0500030564	5	106527431	0.000163663	0.302404951
BovineHD1400016396	14	59145420	0.0001639	0.302404951
BovineHD3000014800	X	50078232	0.00016402	0.302404951
BovineHD1400021432	14	76410000	0.000167197	0.302404951
BovineHD0300010844	3	34909312	0.000167599	0.302404951
BovineHD3000044422	X	20145378	0.00016776	0.302404951
BovineHD0100028174	1	98671508	0.00016795	0.302404951
BovineHD0600010523	6	37969179	0.000168002	0.302404951
BovineHD0600009357	6	33496920	0.000168651	0.302404951
BovineHD0600009429	6	33745435	0.000168694	0.302404951
BovineHD0600003084	6	12406813	0.000170027	0.302404951
BovineHD0400024352	4	87815871	0.000170211	0.302404951
BovineHD0600008973	6	32015209	0.000170354	0.302404951
BovineHD0600008975	6	32018746	0.000170354	0.302404951
Hapmap33288-BTC-033751	6	38203273	0.000171041	0.302404951
BovineHD4100005145	6	72220373	0.000171119	0.302404951
BovineHD0600009370	6	33532052	0.000171581	0.302404951
BovineHD0600009449	6	33804261	0.000171581	0.302404951
BovineHD0600009339	6	33440252	0.000171581	0.302404951
BovineHD0100029382	1	103069989	0.000172139	0.302404951
BovineHD1600013747	16	49543904	0.000173154	0.302404951
BovineHD0300010828	3	34855895	0.00017335	0.302404951
BovineHD0600010536	6	37982137	0.000173408	0.302404951
BovineHD0300006233	3	19567418	0.000175573	0.305302802
BovineHD0500008233	5	28114072	0.000176409	0.305880852
BovineHD1700002979	17	10410531	0.000177774	0.307053947
BovineHD1900018387	19	63537092	0.000178281	0.307053947
BovineHD0300005394	3	16599591	0.000178604	0.307053947
ARS-BFGL-NGS-91633	2	131564411	0.000180936	0.308014387
BovineHD0600010644	6	38463098	0.000181767	0.308014387
Hapmap50685-BTA-41728	17	63283340	0.000182362	0.308014387
BovineHD2300000875	23	3901315	0.000182988	0.308014387
BovineHD1700018211	17	63437811	0.000183171	0.308014387
BovineHD1400021808	14	77808834	0.000183348	0.308014387
BovineHD0300024039	3	84119934	0.000183463	0.308014387
BovineHD0600009380	6	33569740	0.000183554	0.308014387
BovineHD0300006235	3	19577138	0.00018373	0.308014387
BovineHD2400009140	24	33230191	0.000185372	0.309910014
BovineHD0400007624	4	26171518	0.000186962	0.310601447
Hapmap30757-BTA-115734	6	32016569	0.000187656	0.310601447
BovineHD0600029904	6	106470318	0.000187865	0.310601447
BovineHD4100004396	6	33149158	0.000188937	0.310601447
BovineHD0300009545	3	30329059	0.00018895	0.310601447
BovineHD0100028169	1	98667493	0.000189395	0.310601447
BovineHD3000029209	X	106763228	0.000190108	0.310601447
BTB-01605503	10	12659662	0.000190229	0.310601447
BovineHD1500010207	15	37249990	0.000190939	0.310601447
BovineHD0300017060	3	56618740	0.000191303	0.310601447
BovineHD0100026517	1	93440247	0.000191575	0.310601447
BovineHD0700023699	7	81440438	0.000192714	0.310601447
BovineHD0100026581	1	93677203	0.00019295	0.310601447
BovineHD0300005418	3	16680044	0.000193215	0.310601447
BovineHD3000014803	X	50083248	0.000193462	0.310601447
BovineHD3000029204	X	106755238	0.000194783	0.31189658
BovineHD3000014810	X	50130238	0.000197715	0.314983012
BovineHD0700017292	7	60426078	0.000198342	0.314983012
BovineHD0700017288	7	60418430	0.000198342	0.314983012
BovineHD3000029205	X	106756327	0.000198787	0.314983012
BovineHD2400004652	24	17362683	0.000200135	0.315785353
BovineHD0800021536	8	71525304	0.000200334	0.315785353
BovineHD2900005913	29	20497700	0.000202728	0.317845084
BovineHD0300006234	3	19576230	0.000203568	0.317845084
BovineHD0700023658	7	81294198	0.000203724	0.317845084
BovineHD0300005422	3	16695174	0.000203735	0.317845084
BovineHD1500012825	15	45627791	0.000204693	0.318520789
BovineHD0600010867	6	39587025	0.000208934	0.323457281
BovineHD1700002974	17	10403015	0.000209234	0.323457281
BovineHD1100017398	11	61079461	0.00020986	0.323457281
BovineHD0800017896	8	60020777	0.000209998	0.323457281
BovineHD2800002039	28	6874001	0.000211071	0.323533336
BTB-00144185	20	4746836	0.00021123	0.323533336
BovineHD0100018019	1	63627283	0.000211646	0.323533336
BovineHD1400021810	14	77816161	0.000213486	0.325273967
ARS-BFGL-NGS-57695	16	51567276	0.000213857	0.325273967
BTB-00333025	14	55141942	0.000215603	0.326897978
BovineHD0700023659	7	81296305	0.000216238	0.326897978
BovineHD0600010500	6	37910561	0.000216541	0.326897978
BovineHD0900025499	9	90250367	0.000217466	0.327479733
BovineHD0300006477	3	20512687	0.000219704	0.328874153
BovineHD0300014567	3	47940878	0.000220217	0.328874153
BovineHD0300005426	3	16700452	0.000220828	0.328874153
BovineHD1700018136	17	63269687	0.000221578	0.328874153
BovineHD3000040211	X	139667689	0.000221682	0.328874153
BovineHD3000014705	X	49680718	0.000222448	0.328874153
BovineHD2900011108	29	36734608	0.000222867	0.328874153
BovineHD1100013901	11	47425909	0.00022295	0.328874153
BovineHD0100012022	1	42095937	0.000224411	0.328874153
BovineHD0700019420	7	66684654	0.000224612	0.328874153
BovineHD0100029371	1	103038240	0.000225061	0.328874153
BovineHD0100028811	1	100879379	0.000225576	0.328874153
BovineHD1000011131	10	35289719	0.000226122	0.328874153
BovineHD1700018135	17	63265174	0.00022652	0.328874153
BovineHD1700018140	17	63277490	0.00022652	0.328874153
BovineHD1400008001	14	27924972	0.000227635	0.329702911
BovineHD0600003457	6	13342557	0.000229269	0.331279388
BovineHD2900000660	29	2448703	0.000231745	0.333106521
BovineHD0700028533	7	97812402	0.000232137	0.333106521
BovineHD1500020796	15	72106641	0.00023218	0.333106521
BovineHD1400008767	14	30327597	0.000233136	0.333392641
BovineHD3000029207	X	106758601	0.000234197	0.333392641
BovineHD3000029206	X	106757709	0.000234197	0.333392641
BovineHD0500034307	5	118163807	0.00023461	0.333392641
BovineHD1000022571	10	78831191	0.000235605	0.333392641
BovineHD0600008978	6	32030701	0.000236022	0.333392641
BovineHD1700018145	17	63282559	0.000236239	0.333392641
BTB-00252873	6	40961278	0.000237199	0.333392641
BovineHD1800004051	18	11679854	0.000237324	0.333392641
BovineHD1200005864	12	19317007	0.000239546	0.335414957
BovineHD0600011943	6	43784765	0.000240102	0.335414957
BovineHD0600008971	6	32013438	0.000240748	0.335414957
BovineHD3000029203	X	106753248	0.000242018	0.335414957
BovineHD1200028568	12	83145604	0.000242074	0.335414957
BovineHD0300016171	3	53666709	0.000242248	0.335414957
BTA-115520-no-rs	15	37278303	0.000244162	0.335414957
BovineHD0900009271	9	33744291	0.000244659	0.335414957
BovineHD3000014771	X	49933087	0.000244707	0.335414957
BovineHD0600018068	6	65222126	0.000245014	0.335414957
BovineHD0400025085	4	90537255	0.000245062	0.335414957
BovineHD0500008195	5	27961496	0.000245396	0.335414957
BovineHD1400002767	14	9814774	0.000246923	0.336744162
BovineHD0300009556	3	30342560	0.000248371	0.33795889
BovineHD1700018144	17	63280974	0.000249797	0.33862567
BovineHD0700017285	7	60413422	0.000249977	0.33862567
BovineHD1800004047	18	11645925	0.000253041	0.342013237
BovineHD0400012389	4	45192875	0.00025364	0.34206113
ARS-BFGL-NGS-25599	19	55075249	0.000254951	0.342758218
BovineHD1400007761	14	27005871	0.000255286	0.342758218
BovineHD0300009134	3	28866911	0.000257777	0.344848381
BovineHD1700018134	17	63264168	0.00025798	0.344848381
BovineHD0300005429	3	16712387	0.000262261	0.349800613
BovineHD0700023657	7	81290776	0.000265148	0.352575633
BovineHD0500001391	5	5198438	0.000265726	0.352575633
BovineHD1700002966	17	10397774	0.00026617	0.352575633
BovineHD0100035734	1	126516431	0.000266665	0.352575633
BovineHD0600003455	6	13332848	0.000267498	0.352907269
Hapmap49164-BTA-42015	17	74123863	0.000269101	0.354074767
BovineHD0600012264	6	44906802	0.000270208	0.354074767
BovineHD1600019406	16	68581478	0.00027063	0.354074767
BovineHD2200001169	22	4360598	0.000270716	0.354074767
BovineHD0600012900	6	47087904	0.000271429	0.354243059
BovineHD1300006890	13	23903533	0.000273343	0.354673274
BovineHD0600019002	6	68829974	0.00027481	0.354673274
BovineHD0700019421	7	66685928	0.000275117	0.354673274
BovineHD1100024776	11	86191051	0.00027539	0.354673274
BovineHD0600010590	6	38237554	0.000275415	0.354673274
BovineHD1200027760	12	30070766	0.000276138	0.354673274
BovineHD0600009450	6	33809496	0.000276378	0.354673274
BovineHD1400007979	14	27867776	0.000276685	0.354673274
BovineHD3000014861	X	50345650	0.000277345	0.354673274
BovineHD2200003425	22	11598587	0.000277678	0.354673274
BovineHD2100001901	21	8510885	0.000278353	0.354673274
BTB-00260450	6	40063618	0.000278916	0.354673274
ARS-BFGL-NGS-55133	7	20841167	0.00028025	0.354673274
BovineHD0900023083	9	82918768	0.000280262	0.354673274
BovineHD1300006870	13	23810680	0.000280545	0.354673274
BovineHD0700005019	7	17864814	0.000281298	0.354673274
BovineHD1600001150	16	4111736	0.000281694	0.354673274
BovineHD0400004890	4	16584005	0.000282457	0.354897923
BovineHD0600010419	6	37587843	0.000284441	0.356652674
BovineHD0400004889	4	16582722	0.000285107	0.356750423
ARS-BFGL-NGS-100943	16	43546840	0.000285787	0.356865617
BovineHD0200013513	2	46658242	0.000286666	0.357044235
BovineHD0300019943	3	67429344	0.000287107	0.357044235
BovineHD0700017290	7	60424170	0.000288786	0.358398027
BovineHD1800019248	18	13011532	0.00029012	0.358855491
BovineHD0500001408	5	5224307	0.00029082	0.358855491
BovineHD1200026868	12	30032336	0.000291277	0.358855491
BovineHD0100045595	1	156093740	0.000291544	0.358855491
BovineHD4100013237	17	63421968	0.000292612	0.358855491
BovineHD1800004052	18	11685716	0.00029279	0.358855491
BovineHD1400007101	14	24466047	0.000293387	0.358855491
BovineHD0300009553	3	30339433	0.000294135	0.358855491
BovineHD0300017067	3	56652100	0.000294476	0.358855491
DIAS-345	27	40061200	0.000296869	0.359164427
BovineHD1300020691	13	72056115	0.000298143	0.359164427
BovineHD2900015316	29	14250248	0.000298294	0.359164427
BovineHD1600011220	16	39150752	0.000298467	0.359164427
BovineHD1000022988	10	80677702	0.000298547	0.359164427
ARS-BFGL-NGS-119634	13	57757807	0.000298846	0.359164427
BovineHD1400021433	14	76411951	0.000298873	0.359164427
BovineHD1500009978	15	36223447	0.000300421	0.359452604
BovineHD2800002277	28	7588883	0.000300724	0.359452604
BovineHD0300009537	3	30321137	0.000300889	0.359452604
BovineHD4100000553	1	95689330	0.000304483	0.359516561
BovineHD0600010922	6	39849774	0.000305837	0.359516561
BovineHD0300001738	3	5616490	0.00030626	0.359516561
BovineHD2400000809	24	3045809	0.000306397	0.359516561
BovineHD0600018358	6	66531401	0.000308524	0.359516561
BovineHD0600011951	6	43808338	0.0003088	0.359516561
BovineHD2800011938	28	42371494	0.000309032	0.359516561
BovineHD1500001857	15	7437652	0.000309145	0.359516561
BovineHD0600010591	6	38239272	0.000309983	0.359516561
BovineHD0800017910	8	60049404	0.000310003	0.359516561
BovineHD1400017244	14	62153634	0.000310238	0.359516561
BovineHD4100000599	1	103063778	0.000310326	0.359516561
BovineHD3000014704	X	49677002	0.000311639	0.359516561
BovineHD1900005383	19	18842827	0.000314055	0.359516561
BovineHD0500008692	5	29679132	0.000315166	0.359516561
BovineHD1200016139	12	58763915	0.000315176	0.359516561
BovineHD1000009974	10	30480183	0.000315212	0.359516561
BovineHD3000043949	X	148246496	0.00031577	0.359516561
BovineHD2700008804	27	31488362	0.000316937	0.359516561
BovineHD2700008811	27	31501374	0.000316937	0.359516561
BovineHD1000019183	10	66684461	0.000317634	0.359516561
BovineHD2200000945	22	3504526	0.000317979	0.359516561
BovineHD0200007387	2	25704298	0.000318039	0.359516561
BovineHD1400011354	14	39535257	0.000318086	0.359516561
BovineHD0600006309	6	22939872	0.000318477	0.359516561
BovineHD4100011393	14	27571378	0.000318644	0.359516561
BovineHD2900007572	29	25915368	0.000318711	0.359516561
BovineHD2100001898	21	8508360	0.000321578	0.359516561
BovineHD0500002345	5	8233947	0.00032163	0.359516561
BovineHD1400016416	14	59221636	0.00032441	0.359516561
BovineHD1400016420	14	59238208	0.00032441	0.359516561
BovineHD1400016415	14	59216716	0.000324641	0.359516561
BovineHD0600009435	6	33754793	0.000324797	0.359516561
BovineHD1500009491	15	34794341	0.000324824	0.359516561
ARS-BFGL-NGS-31292	20	4907906	0.000325288	0.359516561
BovineHD0100028052	1	98205813	0.000325471	0.359516561
BovineHD0200013511	2	46652494	0.000326112	0.359516561
BovineHD1500009481	15	34762235	0.000328121	0.359516561
BovineHD4100004501	6	37594594	0.000329226	0.359516561
BovineHD1500020798	15	72109870	0.000329572	0.359516561
BovineHD0300005368	3	16488216	0.000330178	0.359516561
BovineHD0900000112	9	575382	0.00033051	0.359516561
ARS-BFGL-NGS-21679	15	42758371	0.000330655	0.359516561
BovineHD0600020317	6	73067267	0.000330687	0.359516561
BovineHD1400008778	14	30376376	0.000330856	0.359516561
BovineHD0600011537	6	42406911	0.000330964	0.359516561
Hapmap53725-rs29024484	8	71534841	0.000331718	0.359516561
BovineHD0400002478	4	7993518	0.000332432	0.359516561
BovineHD0600009444	6	33796104	0.000334972	0.359516561
BovineHD1200017047	12	62253266	0.000334999	0.359516561
BovineHD2500001217	25	5193911	0.000337015	0.359516561
BovineHD2500003719	25	13381073	0.000337131	0.359516561
BovineHD0600010600	6	38264184	0.000337237	0.359516561
BovineHD0400004880	4	16542704	0.000339342	0.359516561
BovineHD1500009984	15	36244212	0.000339684	0.359516561
BovineHD0600009296	6	33218417	0.00034105	0.359516561
BovineHD1400008768	14	30332250	0.000342061	0.359516561
BovineHD0400013672	4	49661171	0.000343403	0.359516561
BovineHD0600016690	6	60745858	0.000343902	0.359516561
BovineHD0600016692	6	60749581	0.000343902	0.359516561
BovineHD1300007149	13	24699539	0.000343948	0.359516561
BovineHD0600010833	6	39410541	0.000344223	0.359516561
BovineHD2600010921	26	39747043	0.000344711	0.359516561
BovineHD2600010922	26	39748287	0.000344711	0.359516561
BovineHD0600008965	6	32003965	0.000345251	0.359516561
BovineHD1500009492	15	34795757	0.000345379	0.359516561
ARS-BFGL-NGS-24966	1	79780029	0.000346321	0.359516561
BovineHD0600011746	6	43324273	0.000346365	0.359516561
BovineHD4100011214	14	12801545	0.000346644	0.359516561
BovineHD1900015486	19	55074381	0.000346802	0.359516561
BovineHD3000014871	X	50408074	0.000347529	0.359516561
BovineHD3000014880	X	50442777	0.000347529	0.359516561
BovineHD1400014535	14	51171346	0.00034771	0.359516561
BovineHD2400009142	24	33234650	0.000348021	0.359516561
BovineHD2400009145	24	33242078	0.000348021	0.359516561
BovineHD2400009146	24	33242745	0.000348021	0.359516561
BovineHD0600009403	6	33653068	0.000348553	0.359516561
BovineHD1400011998	14	42133715	0.000348966	0.359516561
BovineHD1400007328	14	25298972	0.000349155	0.359516561
BovineHD1100026037	11	90077725	0.000349323	0.359516561
BovineHD0600029655	6	105661946	0.000350698	0.359516561
BovineHD4100004567	6	38479950	0.000351677	0.359516561
BovineHD0700023666	7	81309516	0.000351917	0.359516561
BovineHD0700023677	7	81330385	0.000351917	0.359516561
BovineHD0600006161	6	22340557	0.00035256	0.359516561
BovineHD0900024254	9	86529520	0.000353364	0.359516561
ARS-BFGL-NGS-112145	29	24598168	0.000353426	0.359516561
BovineHD0400013671	4	49657974	0.000353751	0.359516561
BovineHD2100013181	21	45775432	0.000354327	0.359516561
BovineHD2700008800	27	31480105	0.000355306	0.359516561
BovineHD2700008801	27	31481159	0.000355306	0.359516561
BovineHD0900025206	9	89378191	0.000355585	0.359516561
BovineHD0600010742	6	38781062	0.000356355	0.359516561
BovineHD0600012005	6	43973859	0.000356823	0.359516561
BovineHD2300000842	23	3790570	0.000358319	0.359516561
BovineHD2700008808	27	31494817	0.000358995	0.359516561
BovineHD1400014536	14	51175533	0.000359015	0.359516561
Hapmap39736-BTA-26188	11	61037082	0.000360217	0.359516561
BovineHD3000013733	X	45985648	0.000360351	0.359516561
ARS-BFGL-NGS-32257	17	15211563	0.00036045	0.359516561
BTB-00043545	1	100862935	0.000360776	0.359516561
BovineHD2400013255	24	47591843	0.000362018	0.359978951
BovineHD1400003704	14	12823252	0.000362426	0.359978951
BovineHD1500003700	15	14947830	0.00036319	0.360148403
BovineHD0600011475	6	42255799	0.000365066	0.360607076
BovineHD0300015230	3	49919155	0.000365381	0.360607076
BovineHD0600011235	6	41494179	0.000365436	0.360607076
BovineHD0700010059	7	35195826	0.000368801	0.363167343
Hapmap48749-BTA-40913	17	40127809	0.000369227	0.363167343
BovineHD0100003491	1	11072070	0.000369866	0.363207289
BovineHD1100014461	11	49178036	0.000370992	0.363685521
BovineHD0300019973	3	67473092	0.000371552	0.363685521
BovineHD0600018959	6	68657206	0.000373926	0.363789095
BovineHD1300002011	13	7590894	0.000373971	0.363789095
BovineHD2100020428	21	69963960	0.000374732	0.363789095
BTB-01890990	4	26186690	0.000374872	0.363789095
BovineHD0600001478	6	6834725	0.000375071	0.363789095
BovineHD3000025951	X	94085892	0.000375254	0.363789095
BovineHD0600016691	6	60746676	0.00037589	0.36382473
BovineHD0800016006	8	53258477	0.000376964	0.364221288
BovineHD1100017379	11	61034355	0.0003775	0.364221288
BovineHD1500014966	15	51893414	0.000379547	0.365027661
BovineHD2400006698	24	24711342	0.000379667	0.365027661
BovineHD1100017381	11	61039210	0.000380141	0.365027661
BovineHD0700008414	7	29864186	0.000380981	0.365256872
BovineHD0300005442	3	16782065	0.000383233	0.365863625
BovineHD1200011973	12	42625371	0.000384426	0.365863625
BovineHD0500007736	5	26579314	0.000385503	0.365863625
BovineHD0600016693	6	60754064	0.000386055	0.365863625
BovineHD0300009544	3	30328412	0.000386493	0.365863625
BovineHD0900023080	9	82912778	0.000386541	0.365863625
ARS-BFGL-NGS-59591	13	52889781	0.0003869	0.365863625
BovineHD4100011291	14	23996288	0.000386923	0.365863625
BovineHD1500012512	15	44892603	0.000387637	0.365863625
BovineHD0800017894	8	60015966	0.000387643	0.365863625
Hapmap27184-BTA-149565	6	14930138	0.000388267	0.365883361
BovineHD1400016067	14	57693920	0.000390547	0.367030606
BovineHD0300009040	3	28335397	0.000390694	0.367030606
BovineHD0700013083	7	45518636	0.00039221	0.367217968
BovineHD0700017293	7	60426833	0.000392662	0.367217968
BovineHD1400007989	14	27880537	0.000392708	0.367217968
BovineHD2100020887	21	71483648	0.000393752	0.367326684
BovineHD0600003454	6	13329976	0.000394776	0.367326684
BovineHD3000025838	X	93725775	0.000395194	0.367326684
BovineHD0100030569	1	108114081	0.000395246	0.367326684
BovineHD2700012386	27	42895174	0.000396273	0.367560779
BovineHD0300005380	3	16543522	0.000396709	0.367560779
BovineHD0100029375	1	103051490	0.000397329	0.367574077
BovineHD1100014457	11	49161719	0.000398274	0.367887746
BovineHD0600001486	6	6863414	0.000399425	0.368389824
BovineHD1500008296	15	30954020	0.000400778	0.3688101
BovineHD1100014736	11	50104433	0.000401096	0.3688101
BovineHD1100024793	11	86223240	0.000402392	0.369441915
BovineHD1000006766	10	20852038	0.000403566	0.369775341
BovineHD0600015793	6	57711977	0.000403974	0.369775341
BovineHD4100007595	9	79526394	0.000406065	0.371129536
BovineHD0400004881	4	16547989	0.000407097	0.371133144
BovineHD2700008798	27	31474984	0.000407699	0.371133144
BovineHD0900003368	9	12893878	0.000408405	0.371133144
BovineHD2100001896	21	8506960	0.000408515	0.371133144
BovineHD1200000720	12	2391478	0.000412947	0.374263754
BovineHD2600010983	26	39890784	0.00041343	0.374263754
BovineHD0300009549	3	30333280	0.000413811	0.374263754
BovineHD0800017907	8	60046982	0.000414641	0.374456681
BovineHD4100009014	11	75691826	0.000417486	0.374537774
ARS-BFGL-NGS-84156	16	42941953	0.000418688	0.374537774
BovineHD1400008678	14	29961324	0.000418815	0.374537774
BovineHD1400020611	14	73460545	0.000419016	0.374537774
BovineHD1500009990	15	36295777	0.000419531	0.374537774
BovineHD0500024746	5	87272909	0.000419738	0.374537774
BovineHD0100027200	1	95688354	0.000420017	0.374537774
BovineHD0400007632	4	26223819	0.00042051	0.374537774
BovineHD0800017912	8	60054203	0.000420742	0.374537774
BovineHD0300005420	3	16687860	0.000422432	0.374537774
BovineHD0600010723	6	38731368	0.0004233	0.374537774
BovineHD2700010633	27	37151195	0.000427103	0.374537774
BovineHD0600010834	6	39411876	0.000427221	0.374537774
BovineHD2100017135	21	59265816	0.000427808	0.374537774
BovineHD0900003374	9	12904844	0.000428372	0.374537774
BovineHD2400013249	24	47584491	0.000428516	0.374537774
BovineHD0700010801	7	37443394	0.00042909	0.374537774
BovineHD0800001803	8	5517912	0.000429594	0.374537774
BovineHD0800017908	8	60047727	0.000430234	0.374537774
BovineHD0800017911	8	60051678	0.000430234	0.374537774
BovineHD0300009554	3	30340436	0.000431321	0.374537774
BovineHD1300016237	13	56704388	0.000432807	0.374537774
BovineHD4100004573	6	38734752	0.000432928	0.374537774
BovineHD0600020365	6	73216451	0.000433171	0.374537774
BovineHD1500018554	15	64926887	0.000433587	0.374537774
BovineHD0300009559	3	30347151	0.000434948	0.374537774
BovineHD0800001881	8	5769308	0.000436031	0.374537774
BovineHD0800001877	8	5756130	0.000436031	0.374537774
BovineHD0500008243	5	28157055	0.000436433	0.374537774
BovineHD0300009561	3	30351613	0.000437686	0.374537774
BovineHD0700006087	7	22104164	0.000438282	0.374537774
BovineHD0100029388	1	103084221	0.000438619	0.374537774
BovineHD0800001794	8	5495795	0.000440413	0.374537774
BovineHD0600002206	6	9490687	0.000440476	0.374537774
ARS-BFGL-NGS-103943	21	7805324	0.000441695	0.374537774
BovineHD2900007237	29	24977682	0.000443808	0.374537774
BovineHD0600009367	6	33521911	0.000445581	0.374537774
BovineHD1700009421	17	33999924	0.000446132	0.374537774
BovineHD1700009422	17	34001497	0.000446132	0.374537774
BovineHD0600006961	6	25289784	0.00044672	0.374537774
BovineHD1700002946	17	10350688	0.000446726	0.374537774
BovineHD4100005745	7	12937269	0.000447822	0.374537774
BovineHD0300005428	3	16707361	0.000448793	0.374537774
BovineHD0700005292	7	18968418	0.000449092	0.374537774
BovineHD0400016333	4	60194620	0.000450083	0.374537774
BovineHD0100026513	1	93418976	0.000450831	0.374537774
BovineHD1700009004	17	32382501	0.000451083	0.374537774
BovineHD0100018036	1	63721108	0.000451198	0.374537774
BovineHD0600018352	6	66507725	0.000452409	0.374537774
BovineHD0600018357	6	66529051	0.000452409	0.374537774
BovineHD0400003584	4	11952411	0.000452722	0.374537774
ARS-BFGL-NGS-5047	19	20843545	0.000454241	0.374537774
BovineHD2100019056	21	64806888	0.000454963	0.374537774
BovineHD1600003146	16	11787568	0.000455399	0.374537774
ARS-BFGL-NGS-118977	5	106156728	0.000455897	0.374537774
BovineHD0600009399	6	33637998	0.000456514	0.374537774
BovineHD0300017069	3	56658129	0.00045929	0.374537774
BovineHD0300017070	3	56661557	0.00045929	0.374537774
ARS-BFGL-NGS-67054	1	136968350	0.00046088	0.374537774
BovineHD0100007268	1	24580797	0.00046088	0.374537774
ARS-BFGL-NGS-92380	2	115826791	0.00046088	0.374537774
BovineHD0600020082	6	72312319	0.00046088	0.374537774
ARS-BFGL-NGS-7104	13	66467827	0.00046088	0.374537774
BovineHD1200017428	12	63482137	0.000462557	0.374537774
BovineHD0600011575	6	42529751	0.000462647	0.374537774
Hapmap38424-BTA-64887	29	2427716	0.000463848	0.374537774
BovineHD0600010937	6	39932557	0.000464078	0.374537774
BovineHD1600001984	16	6944291	0.000464438	0.374537774
BovineHD2200000943	22	3501577	0.000464668	0.374537774
BovineHD0300009557	3	30345424	0.000465177	0.374537774
BovineHD0600006210	6	22536254	0.000465702	0.374537774
BovineHD0700020207	7	69063147	0.000465959	0.374537774
BovineHD1400008663	14	29919188	0.000466801	0.374537774
BovineHD2400013256	24	47593017	0.000466888	0.374537774
BTA-101821-no-rs	1	63653354	0.000467297	0.374537774
BovineHD3000025578	X	92903370	0.000467921	0.374537774
BovineHD4100004582	6	38870271	0.000468084	0.374537774
BovineHD0600006990	6	25410506	0.000468721	0.374537774
BovineHD0100033025	1	116815546	0.000468833	0.374537774
BovineHD2400013252	24	47588681	0.000470231	0.374537774
ARS-BFGL-NGS-117256	4	17482624	0.000470601	0.374537774
BovineHD0100029390	1	103089557	0.000471062	0.374537774
BovineHD0600009377	6	33559951	0.000471352	0.374537774
BovineHD0600009391	6	33615866	0.000471352	0.374537774
BovineHD0600009394	6	33625965	0.000471352	0.374537774
BovineHD0600009382	6	33585113	0.000471352	0.374537774
BovineHD0600009398	6	33633514	0.000471352	0.374537774
BovineHD0500008244	5	28160592	0.000474104	0.374537774
ARS-BFGL-NGS-79010	11	81144721	0.000474856	0.374537774
BovineHD0200013512	2	46655612	0.000474979	0.374537774
BovineHD0100010999	1	38174518	0.000475819	0.374537774
BovineHD1400007103	14	24471148	0.000475867	0.374537774
BovineHD1100027383	11	93961752	0.000476165	0.374537774
BovineHD0500031332	5	108772489	0.000476442	0.374537774
BovineHD0600008967	6	32006957	0.00047654	0.374537774
BovineHD3000015369	X	52561483	0.000476773	0.374537774
BovineHD4100015337	21	65201321	0.000477173	0.374537774
ARS-BFGL-NGS-32245	5	8232512	0.000478413	0.374537774
BovineHD0600010859	6	39521986	0.000478672	0.374537774
BovineHD1500009988	15	36284545	0.000479386	0.374537774
BovineHD0500030451	5	106156021	0.00047954	0.374537774
BovineHD0700023155	7	79109905	0.000479611	0.374537774
BTB-00043598	1	100737627	0.000480017	0.374537774
BovineHD0100041980	1	145298267	0.000480204	0.374537774
BovineHD1200017030	12	62223845	0.000480266	0.374537774
BovineHD0600009400	6	33642764	0.000481493	0.374537774
BovineHD0600009374	6	33550882	0.000481493	0.374537774
BovineHD1400011373	14	39618428	0.000482535	0.374537774
BovineHD0600012002	6	43959865	0.000483259	0.374537774
BovineHD0900011456	9	41131957	0.000483593	0.374537774
Hapmap45702-BTA-93884	15	14035393	0.000483977	0.374537774
Hapmap49350-BTA-86626	4	26236699	0.000484819	0.374537774
BovineHD1400008670	14	29929769	0.000484828	0.374537774
BovineHD0600018346	6	66497755	0.000485087	0.374537774
BovineHD2400013251	24	47587374	0.000486941	0.375234884
BovineHD1100018055	11	63786202	0.000487607	0.375234884
BovineHD1100009840	11	32653249	0.000487845	0.375234884
BovineHD0300009552	3	30338643	0.000488847	0.375529721
BovineHD0300001733	3	5602217	0.000490113	0.375775576
BovineHD0500000621	5	2332707	0.000490538	0.375775576
BovineHD0700023682	7	81357951	0.000491025	0.375775576
BovineHD2100003276	21	12720505	0.000493665	0.377035058
BovineHD1400022545	14	80148516	0.000493913	0.377035058
BovineHD1100026664	11	91834070	0.000495373	0.377158112
BovineHD0600010725	6	38732667	0.000495898	0.377158112
BovineHD1500020591	15	71354257	0.000496326	0.377158112
BovineHD2000002433	20	7679735	0.00049656	0.377158112
BovineHD1300016117	13	56394085	0.000498765	0.378231597
BovineHD1800003894	18	10964049	0.00049922	0.378231597
BovineHD0600013712	6	49831230	0.0005008	0.37895605
BovineHD0200003661	2	13051709	0.000504283	0.380883436
BovineHD1700018652	17	64741637	0.000504603	0.380883436
BovineHD0100029370	1	103037649	0.000507411	0.381585525
BovineHD0100029373	1	103045521	0.000507411	0.381585525
BovineHD0300021768	3	74986610	0.000507945	0.381585525
BovineHD0100029362	1	103028623	0.000508048	0.381585525
BovineHD0800018521	8	62023789	0.000509387	0.382118251
BovineHD4100006560	8	17355943	0.000510124	0.382198616
BovineHD2100001118	21	5834484	0.000511118	0.382471471
BovineHD0100018042	1	63755427	0.000512417	0.382666708
BovineHD4100002135	3	56190591	0.00051264	0.382666708
BovineHD0900015670	9	57363878	0.000513536	0.382864294
BovineHD1400005985	14	20892275	0.000514783	0.383323188
BovineHD0600009368	6	33522675	0.000516778	0.383693666
BovineHD0100004398	1	14328178	0.000516967	0.383693666
BovineHD0700020418	7	69681383	0.00051763	0.383693666
BovineHD0500014127	5	49063542	0.000517809	0.383693666
BovineHD0200003660	2	13044201	0.000520577	0.385274237
BovineHD1100030552	11	105125657	0.000521826	0.385727968
BovineHD0300014850	3	48921607	0.000523502	0.385885396
ARS-BFGL-NGS-59540	18	39170832	0.000523711	0.385885396
BovineHD2900014884	29	51074841	0.000523947	0.385885396
BovineHD0600009388	6	33604614	0.000526098	0.386734414
BovineHD4100004620	6	39367782	0.000526648	0.386734414
BovineHD0600009401	6	33648122	0.000527261	0.386734414
BovineHD2300000775	23	3583437	0.00052811	0.386734414
BovineHD0500024361	5	86021385	0.000528286	0.386734414
BovineHD0600009108	6	32475892	0.000530504	0.387464883
BovineHD3000025954	X	94101114	0.00053158	0.387464883
BovineHD1800010482	18	34410732	0.000532139	0.387464883
BovineHD0300009555	3	30341986	0.000532203	0.387464883
BovineHD2900007643	29	26173777	0.000532476	0.387464883
BovineHD0600007583	6	27467378	0.000533267	0.387576081
BovineHD1400000794	14	3903693	0.000535791	0.387978452
BovineHD2000001520	20	4782928	0.000537641	0.387978452
BovineHD1400022544	14	80140578	0.000538199	0.387978452
BovineHD1600013746	16	49539368	0.000538569	0.387978452
BovineHD2900007644	29	26174676	0.000538574	0.387978452
BovineHD2800001972	28	6577341	0.000539182	0.387978452
BovineHD3000013265	X	43621041	0.000539691	0.387978452
Hapmap25168-BTC-033275	6	33713818	0.000540399	0.387978452
BovineHD0600010919	6	39835368	0.000541733	0.387978452
BovineHD0600013984	6	50754453	0.000542498	0.387978452
BovineHD2400010200	24	37317555	0.000543073	0.387978452
BovineHD1300002466	13	9259968	0.000543491	0.387978452
BovineHD0300035962	3	14445476	0.000543882	0.387978452
BovineHD1300006876	13	23840893	0.000543999	0.387978452
BovineHD3000014724	X	49751290	0.000544322	0.387978452
BovineHD4100011391	14	27561645	0.000544781	0.387978452
BovineHD0300034637	3	118721105	0.000545311	0.387978452
BovineHD0600007105	6	25762179	0.000545649	0.387978452
BovineHD0300005115	3	15614066	0.00054702	0.387978452
BovineHD2400013248	24	47582584	0.000547047	0.387978452
BovineHD1400007598	14	26379309	0.000547246	0.387978452
BovineHD0600010945	6	39962188	0.000548995	0.388237601
BovineHD1700019023	17	65937001	0.000549217	0.388237601
BovineHD0300009130	3	28856107	0.000549998	0.388237601
BovineHD0200012162	2	42000750	0.000550843	0.388237601
BovineHD0700023696	7	81422559	0.000551393	0.388237601
BovineHD0400007633	4	26224877	0.00055145	0.388237601
BovineHD0600009426	6	33736732	0.000553718	0.389354355
ARS-BFGL-NGS-59308	23	14394214	0.000555366	0.389354355
ARS-BFGL-NGS-83380	22	17253196	0.000555607	0.389354355
BovineHD1700018108	17	63205437	0.000557182	0.389354355
BovineHD1500007226	15	27145329	0.000557556	0.389354355
BovineHD1400011751	14	41064446	0.000558091	0.389354355
BovineHD1400011750	14	41063460	0.000558091	0.389354355
BovineHD0800022030	8	73312681	0.000558169	0.389354355
BovineHD0600012000	6	43949675	0.000559237	0.389405689
BovineHD2800001799	28	6038482	0.000559526	0.389405689
BovineHD2400004780	24	18096888	0.000560924	0.389459288
BovineHD1400008787	14	30407918	0.000561896	0.389459288
BovineHD2900007646	29	26178730	0.000562854	0.389459288
BovineHD0100007774	1	26267645	0.000563271	0.389459288
BovineHD0600018239	6	66094254	0.000563667	0.389459288
BovineHD0100001350	1	4033310	0.000563778	0.389459288
BovineHD0100026519	1	93451746	0.000565474	0.389459288
BovineHD0600009395	6	33626809	0.000566334	0.389459288
BovineHD0600009405	6	33659657	0.000566334	0.389459288
BovineHD2900005917	29	20509276	0.000568194	0.389459288
BovineHD3000014865	X	50372455	0.000568223	0.389459288
BovineHD0900003895	9	14929202	0.0005684	0.389459288
BovineHD0700010061	7	35198498	0.000568831	0.389459288
BovineHD1300002441	13	9158586	0.000570177	0.389459288
BovineHD0300005332	3	16302212	0.000571118	0.389459288
BovineHD0500008245	5	28161982	0.000571747	0.389459288
BovineHD3000018577	X	63557453	0.000572233	0.389459288
BovineHD0600009387	6	33603302	0.000572608	0.389459288
BovineHD1300006875	13	23838929	0.00057308	0.389459288
BovineHD1300006873	13	23830706	0.00057308	0.389459288
BovineHD1300006884	13	23874080	0.00057308	0.389459288
BovineHD2100002218	21	9414684	0.000573729	0.389464531
BovineHD1100014447	11	49116274	0.000574939	0.38947518
BovineHD1400012258	14	43238670	0.000575882	0.38947518
BovineHD2400009797	24	35649493	0.000576242	0.38947518
BovineHD0400005104	4	17322038	0.00057742	0.38947518
BovineHD1400000956	14	4362203	0.000578502	0.38947518
BovineHD0600009406	6	33661238	0.000578517	0.38947518
ARS-BFGL-NGS-64253	8	69956903	0.000580883	0.38947518
ARS-BFGL-NGS-71930	15	75528122	0.000581064	0.38947518
BovineHD1600003332	16	12474380	0.000581804	0.38947518
BovineHD0300029128	3	101816670	0.000583638	0.38947518
BovineHD1300006894	13	23911968	0.000583718	0.38947518
ARS-BFGL-NGS-119802	28	34653480	0.000583818	0.38947518
BovineHD1300017420	13	60743532	0.000585766	0.38947518
BovineHD1100010048	11	33499006	0.000585947	0.38947518
BovineHD1800003503	18	9854139	0.000586522	0.38947518
BovineHD1100024770	11	86173597	0.000586587	0.38947518
BovineHD0600010757	6	38878824	0.000586684	0.38947518
ARS-BFGL-NGS-71816	15	63609332	0.000587622	0.38947518
BovineHD1700018130	17	63248832	0.000587667	0.38947518
BovineHD0600018949	6	68645903	0.000588395	0.38947518
BovineHD0400005108	4	17326312	0.000588415	0.38947518
BovineHD0600018336	6	66478636	0.000588687	0.38947518
BovineHD0100012923	1	45258031	0.000589042	0.38947518
BovineHD0600018338	6	66481604	0.000589882	0.38947518
BovineHD0600018339	6	66482756	0.000589882	0.38947518
BovineHD1400024374	14	12798134	0.000590431	0.38947518
BovineHD0600009418	6	33720460	0.000596969	0.390577537
BovineHD0600009420	6	33723628	0.000596969	0.390577537
BovineHD0600009433	6	33751482	0.000596969	0.390577537
BovineHD0600009415	6	33712714	0.000596969	0.390577537
BovineHD0600009423	6	33733478	0.000596969	0.390577537
BovineHD0500033970	5	116938297	0.00059732	0.390577537
BovineHD2100012848	21	44756174	0.000599564	0.390577537
BovineHD2400014189	24	50716633	0.000599896	0.390577537
BovineHD1700014831	17	52733762	0.00060108	0.390577537
BovineHD4100011427	14	28012929	0.000601374	0.390577537
BovineHD0600018342	6	66490996	0.000601375	0.390577537
BovineHD1800014747	18	50123220	0.000601686	0.390577537
BovineHD0600018347	6	66499755	0.000602587	0.390577537
BovineHD0600018334	6	66476673	0.000602587	0.390577537
Hapmap48087-BTA-80315	7	99687614	0.000603023	0.390577537
BovineHD2700006579	27	23435853	0.000603574	0.390577537
BovineHD0600010745	6	38793698	0.000604204	0.390577537
BovineHD0600010751	6	38827869	0.000604204	0.390577537
BovineHD0600018161	6	65708398	0.00060433	0.390577537
BovineHD1400000798	14	3909589	0.000605608	0.390986852
BovineHD1400011749	14	41062112	0.000606362	0.391057681
BovineHD0500035859	5	26793369	0.000607291	0.391241207
BovineHD1600023899	16	4068994	0.000608685	0.391723584
BovineHD2500002752	25	10246817	0.000612324	0.392416506
BovineHD1400001164	14	4968560	0.000612605	0.392416506
BovineHD1900017138	19	59998049	0.000612885	0.392416506
BovineHD1700016022	17	56533912	0.000612896	0.392416506
BovineHD0600006160	6	22337333	0.000614111	0.392416506
ARS-BFGL-NGS-119254	18	43540650	0.000614645	0.392416506
BovineHD4100004617	6	39359444	0.000615142	0.392416506
BovineHD0400005689	4	18940501	0.000615623	0.392416506
BovineHD0600011485	6	42268486	0.000615689	0.392416506
BovineHD2500001216	25	5191890	0.000616638	0.392416506
BovineHD2100013180	21	45771516	0.000617305	0.392416506
BovineHD0700025280	7	86204059	0.000617522	0.392416506
BovineHD0600017037	6	61797805	0.000620584	0.393212154
BovineHD0600008964	6	32002888	0.000620607	0.393212154
BovineHD0100033603	1	119006553	0.000620717	0.393212154
BovineHD2500005365	25	19228103	0.000622645	0.394022003
BovineHD0600011577	6	42532369	0.000624001	0.394430892
BovineHD2700010796	27	37542193	0.000624591	0.394430892
BovineHD4100011216	14	12820162	0.000625943	0.394874016
BovineHD2300010465	23	36014042	0.00062711	0.394966374
BovineHD1700020512	17	70452127	0.000628042	0.394966374
BovineHD1700020513	17	70453111	0.000628042	0.394966374
BovineHD0300019466	3	65653600	0.000629812	0.395226034
BovineHD1600014931	16	53827496	0.000630467	0.395226034
BovineHD1600013273	16	48056274	0.000631724	0.395226034
BovineHD0700023668	7	81313312	0.000633125	0.395226034
BovineHD1400021437	14	76428047	0.000633156	0.395226034
BovineHD1400001383	14	5455787	0.000635061	0.395226034
BovineHD0100028774	1	100805904	0.000635193	0.395226034
BovineHD0100028777	1	100813445	0.000635193	0.395226034
BovineHD0100028764	1	100773117	0.000635193	0.395226034
BovineHD0100028775	1	100807012	0.000635193	0.395226034
BovineHD0600006157	6	22324564	0.00063644	0.395226034
BovineHD2700008496	27	30694235	0.000636522	0.395226034
BovineHD4100015840	22	56525718	0.000636921	0.395226034
BovineHD1500010212	15	37272475	0.000638414	0.395372291
BovineHD4100001044	2	18574281	0.000639602	0.395372291
BovineHD1000003610	10	10728196	0.000639969	0.395372291
BovineHD0300004211	3	12946614	0.000640007	0.395372291
BovineHD1400021415	14	76324169	0.000640585	0.395372291
BovineHD1500007288	15	27261480	0.000641066	0.395372291
BovineHD1100021701	11	75883938	0.000641734	0.395382514
BovineHD2500010009	25	36207875	0.000643615	0.396074859
BovineHD0200026865	2	93957769	0.000644648	0.396074859
BovineHD0800008456	8	27999783	0.000645299	0.396074859
BovineHD0600009413	6	33700947	0.000646101	0.396074859
BovineHD2700009530	27	33735612	0.000646991	0.396074859
ARS-BFGL-NGS-100971	5	28153566	0.000647163	0.396074859
BovineHD2800002043	28	6897171	0.000647426	0.396074859
BovineHD0700028098	7	96450762	0.000649773	0.397100333
BovineHD2800011975	28	42466716	0.000652243	0.397100333
BovineHD1600012024	16	42979258	0.000652262	0.397100333
BovineHD0800022395	8	74834262	0.000652392	0.397100333
BovineHD0100012925	1	45268277	0.000652667	0.397100333
BovineHD0500007814	5	26837301	0.000653673	0.397100333
BovineHD2900007647	29	26188283	0.000653683	0.397100333
BovineHD2100019141	21	65200593	0.000656545	0.397849834
BTB-01631847	1	100760752	0.000657123	0.397849834
BovineHD1400009139	14	31710493	0.000657342	0.397849834
BovineHD0600009453	6	33819016	0.000657688	0.397849834
BovineHD0300009558	3	30346506	0.000658715	0.397849834
BovineHD0400007663	4	26405816	0.000658915	0.397849834
BovineHD2400008713	24	32017041	0.000659506	0.397849834
BovineHD2500007568	25	27048437	0.000662218	0.398547853
ARS-BFGL-NGS-37745	12	77271637	0.000662349	0.398547853
BovineHD0900008557	9	31434524	0.000662771	0.398547853
BovineHD1400009172	14	31824400	0.000663368	0.398547853
BovineHD2200003429	22	11618125	0.000663947	0.398547853
ARS-BFGL-BAC-13721	12	53040643	0.000665275	0.398950598
BovineHD1400000801	14	3914544	0.000666231	0.398984301
BovineHD2500003754	25	13494523	0.000666646	0.398984301
BovineHD2100019313	21	65827215	0.000668083	0.399077006
BovineHD0700022778	7	77703474	0.000669044	0.399077006
BovineHD2700010800	27	37549897	0.000669243	0.399077006
BovineHD1000024806	10	87052173	0.000669431	0.399077006
BovineHD1300006859	13	23765517	0.000670502	0.399097044
ARS-BFGL-NGS-94991	10	34660491	0.00067078	0.399097044
BovineHD0800024561	8	82496959	0.000672377	0.399190255
BovineHD2500001070	25	4686903	0.000673645	0.399190255
BovineHD4100014767	20	53254050	0.00067379	0.399190255
BovineHD0900009270	9	33742698	0.00067406	0.399190255
BovineHD4100004715	6	40421678	0.000675804	0.399190255
BovineHD0600018350	6	66503587	0.000678937	0.399190255
BovineHD1000019179	10	66662405	0.000678947	0.399190255
BovineHD1600003333	16	12475125	0.000679333	0.399190255
BovineHD2700008806	27	31491228	0.000680002	0.399190255
BovineHD1300003862	13	13491756	0.000680352	0.399190255
BovineHD0300006132	3	19157856	0.000681106	0.399190255
BovineHD1400008665	14	29923336	0.000681844	0.399190255
BovineHD0300003345	3	10165587	0.000681856	0.399190255
BovineHD1500018535	15	64844851	0.000682726	0.399190255
BovineHD1300006891	13	23904823	0.000682826	0.399190255
BovineHD1000022673	10	79331303	0.00068505	0.399190255
BovineHD0200018107	2	62724046	0.000685967	0.399190255
BovineHD2700008470	27	30629604	0.000686267	0.399190255
BovineHD0600019003	6	68838611	0.000686927	0.399190255
BovineHD2800002275	28	7587103	0.000686932	0.399190255
BovineHD3000034774	X	123248353	0.000687442	0.399190255
BovineHD0600008373	6	30081722	0.000688401	0.399190255
BovineHD0700023694	7	81409794	0.000689276	0.399190255
BovineHD0400035902	4	21424384	0.000689723	0.399190255
Hapmap58371-rs29014419	23	3320932	0.000689829	0.399190255
BovineHD0100020182	1	70563440	0.000690539	0.399190255
BovineHD1400010454	14	36341727	0.000690597	0.399190255
BovineHD1700010962	17	40141877	0.000691344	0.399190255
BovineHD0800003220	8	9905503	0.000691737	0.399190255
BovineHD0400005686	4	18936921	0.000692487	0.399190255
BovineHD1200015710	12	56938705	0.000692982	0.399190255
BovineHD1500007289	15	27262475	0.000693054	0.399190255
BovineHD0700000670	7	2453821	0.000693065	0.399190255
BovineHD2900000277	29	1455395	0.000693301	0.399190255
BovineHD0900022072	9	79458231	0.00069449	0.399196348
BovineHD0300015960	3	52856868	0.000694627	0.399196348
BovineHD1000011381	10	36474345	0.000697302	0.399992066
BovineHD0800020798	8	69198082	0.000698022	0.399992066
BovineHD1800000511	18	1968662	0.000698834	0.399992066
BovineHD4100004427	6	33765468	0.00069945	0.399992066
BovineHD2600010589	26	38540698	0.000699555	0.399992066
BovineHD1000008761	10	26849371	0.000699999	0.399992066
BovineHD0500011232	5	39218185	0.000700626	0.399992066
BovineHD0300016912	3	56122173	0.000701428	0.400073766
BovineHD3000008571	X	26538237	0.000705878	0.402233632
BovineHD1400000957	14	4363525	0.000707054	0.402504231
BovineHD1100031272	11	49164877	0.000707679	0.402504231
BovineHD1400011355	14	39538109	0.00071014	0.402993726
BovineHD3000025566	X	92881970	0.000710393	0.402993726
BovineHD3000014829	X	50214373	0.000710532	0.402993726
BovineHD0500010392	5	36232288	0.000711278	0.403040019
BovineHD2300000844	23	3794347	0.000714323	0.403945831
BovineHD1300002911	13	10626250	0.000714539	0.403945831
BovineHD0600009427	6	33739735	0.000715278	0.403945831
BovineHD1800004040	18	11605447	0.000715539	0.403945831
BovineHD0700009433	7	32970639	0.00071776	0.404823106
BovineHD2500003730	25	13410937	0.000720633	0.406066551
BovineHD1400000942	14	4334482	0.000722626	0.406811352
BovineHD0800003124	8	9645044	0.000725896	0.408274011
Hapmap55493-rs29026602	4	111990062	0.00072711	0.408451374
BovineHD0800018523	8	62030051	0.000727558	0.408451374
BovineHD2600012725	26	45340032	0.00073088	0.409937078
ARS-BFGL-NGS-119713	1	68100931	0.000733031	0.410764285
BovineHD0100001347	1	4028258	0.000734456	0.411182809
BovineHD0500008250	5	28182342	0.000735398	0.411196841
BovineHD0400005107	4	17325085	0.000737462	0.411196841
BovineHD2500008748	25	31973387	0.000737804	0.411196841
BovineHD1200016244	12	59226468	0.000739024	0.411196841
BovineHD4100004767	6	41494835	0.000739849	0.411196841
BovineHD0100029361	1	103022625	0.000740383	0.411196841
BovineHD0100029365	1	103031260	0.000740383	0.411196841
BovineHD0100029374	1	103049056	0.000740383	0.411196841
ARS-BFGL-NGS-6932	3	13046630	0.0007412	0.411196841
BovineHD0800005429	8	17319406	0.000741257	0.411196841
BovineHD1500008289	15	30930965	0.000743147	0.411868784
BovineHD2400004653	24	17363537	0.000744113	0.412027973
BovineHD0400006157	4	20550410	0.000745565	0.412341002
BovineHD0800025916	8	87386306	0.000746037	0.412341002
BovineHD0600011939	6	43781073	0.000748084	0.412905328
BovineHD0600012857	6	46977034	0.000748419	0.412905328
BovineHD2500003731	25	13412783	0.000750136	0.413263724
BovineHD1600011508	16	40733300	0.000750787	0.413263724
BovineHD2000002437	20	7683832	0.000751111	0.413263724
UA-IFASA-8061	23	3581582	0.000751974	0.413363409
BovineHD0100035731	1	126512284	0.000754419	0.414152995
BovineHD0600011255	6	41587207	0.000755329	0.414152995
BovineHD0200014014	2	48461217	0.000755457	0.414152995
BovineHD0800001813	8	5547269	0.000757457	0.41484609
BovineHD0600009424	6	33734540	0.000759244	0.41484609
BovineHD0600009452	6	33818274	0.000759451	0.41484609
BovineHD2700012569	27	43417786	0.000759587	0.41484609
BovineHD1800019267	18	22439919	0.000760139	0.41484609
BovineHD1500006482	15	24660784	0.000761525	0.415228672
BTA-67896-no-rs	3	55108725	0.000767134	0.416731654
BovineHD0300008751	3	27527858	0.000767828	0.416731654
BovineHD1500007227	15	27148150	0.000767886	0.416731654
BovineHD0100001344	1	4025521	0.000768301	0.416731654
BovineHD1500010222	15	37299705	0.000769634	0.416731654
BovineHD0200005822	2	20290102	0.000769674	0.416731654
BovineHD1200016144	12	58775715	0.000771303	0.416731654
BovineHD0600009106	6	32466686	0.000772657	0.416731654
ARS-BFGL-NGS-14460	7	18845261	0.000772727	0.416731654
BovineHD0700023697	7	81428862	0.00077368	0.416731654
BovineHD1600003331	16	12473675	0.0007742	0.416731654
BovineHD2900011508	29	38007742	0.000775797	0.416731654
BovineHD0100022686	1	78806582	0.000776742	0.416731654
BovineHD0300000894	3	3041423	0.000776998	0.416731654
BovineHD0500025317	5	89223261	0.000778011	0.416731654
BovineHD1400000795	14	3904209	0.000778463	0.416731654
BovineHD1800003885	18	10933199	0.000778712	0.416731654
BovineHD4100004071	5	109079012	0.000779597	0.416731654
BovineHD0700005263	7	18836929	0.000780027	0.416731654
BovineHD1100014464	11	49183053	0.000780279	0.416731654
BovineHD0600009184	6	32795324	0.000780291	0.416731654
BovineHD0600009185	6	32796418	0.000780291	0.416731654
BovineHD0800029069	8	98418906	0.000780709	0.416731654
BovineHD0600007248	6	26308205	0.000780762	0.416731654
BovineHD0100026698	1	94164244	0.000782421	0.417250324
BovineHD1800003533	18	9911222	0.000783476	0.417284682
BovineHD0100028171	1	98668990	0.000785948	0.417284682
BovineHD0100028172	1	98670010	0.000785948	0.417284682
BovineHD0900010495	9	37752225	0.00078613	0.417284682
BovineHD0300016645	3	55067452	0.000786366	0.417284682
BovineHD0700013052	7	45405962	0.000787259	0.417284682
BovineHD1100001153	11	3149508	0.000787298	0.417284682
BovineHD1200015726	12	57038394	0.00079011	0.418148418
BovineHD0700020159	7	68836419	0.000791207	0.418148418
BovineHD1600013742	16	49519993	0.000791396	0.418148418
BovineHD0800001805	8	5523213	0.000791699	0.418148418
BovineHD0600010473	6	37853910	0.000792373	0.418148418
BovineHD0900010496	9	37752815	0.000794812	0.418560845
BovineHD3000037917	X	133230820	0.000795206	0.418560845
BovineHD1200000835	12	2641550	0.000795654	0.418560845
BovineHD0300008756	3	27534891	0.00079592	0.418560845
BovineHD0600020350	6	73163780	0.000796603	0.418560845
BovineHD0600002207	6	9492155	0.000799923	0.419478097
BovineHD1800003883	18	10928184	0.000800137	0.419478097
BovineHD0800005430	8	17322614	0.000801079	0.419478097
BovineHD1300006909	13	23960960	0.000801114	0.419478097
BovineHD1200027798	12	33568673	0.000807533	0.421454442
BovineHD4100014827	20	61945657	0.000807727	0.421454442
BovineHD1100007440	11	24752283	0.000808639	0.421454442
BovineHD0700023667	7	81312558	0.000809159	0.421454442
BovineHD0700023662	7	81303720	0.000809159	0.421454442
BovineHD0600011543	6	42420928	0.000809257	0.421454442
BovineHD0400033018	4	114283132	0.000809749	0.421454442
BovineHD0600009083	6	32383872	0.000810936	0.421710194
BovineHD1900003462	19	13165775	0.000813516	0.422689953
BovineHD1100010050	11	33506219	0.000815142	0.42288303
BovineHD0600002205	6	9483341	0.000815281	0.42288303
BovineHD0100011000	1	38175939	0.000817601	0.423270393
BovineHD0100021114	1	73597362	0.000819705	0.423270393
BovineHD0200037229	2	128220525	0.000820828	0.423270393
BovineHD0100003348	1	10460874	0.000821208	0.423270393
BovineHD1200017043	12	62247969	0.00082202	0.423270393
BovineHD0900009246	9	33661794	0.000822068	0.423270393
BovineHD0800012585	8	42234040	0.000823263	0.423270393
ARS-BFGL-NGS-54388	18	14660772	0.00082339	0.423270393
BovineHD0100003152	1	9872341	0.00082461	0.423270393
BovineHD0100012302	1	43234750	0.000825549	0.423270393
BovineHD0700028091	7	96409426	0.00082646	0.423270393
BovineHD0100029384	1	103078859	0.000826724	0.423270393
BovineHD0200009808	2	33339655	0.000826835	0.423270393
BovineHD0300001734	3	5604479	0.000828691	0.423270393
BovineHD0300009024	3	28257885	0.00082888	0.423270393
BovineHD0700010002	7	35032047	0.000830959	0.423270393
BovineHD0100027079	1	95286380	0.000831457	0.423270393
BovineHD0300005423	3	16696081	0.000831855	0.423270393
BovineHD1600000783	16	2736177	0.000832284	0.423270393
BovineHD0100007772	1	26265645	0.000832957	0.423270393
BovineHD0400002477	4	7992174	0.000833238	0.423270393
BovineHD1800004041	18	11611236	0.000833339	0.423270393
BovineHD1400021416	14	76330974	0.000836225	0.423270393
BovineHD0300017091	3	56711157	0.000836241	0.423270393
BovineHD0300022856	3	79308593	0.000836374	0.423270393
BovineHD0300022854	3	79302953	0.000836374	0.423270393
BovineHD3000006384	X	19566050	0.000836454	0.423270393
BovineHD1100017427	11	61125315	0.000836758	0.423270393
BovineHD0100007796	1	26309379	0.000837413	0.423270393
BovineHD0200021428	2	74808723	0.000838644	0.423270393
BovineHD2400004650	24	17360443	0.000838984	0.423270393
BovineHD0300005374	3	16520357	0.000839332	0.423270393
BovineHD0300015775	3	52284222	0.000840153	0.423270393
BovineHD0300005476	3	16942324	0.000840755	0.423270393
BovineHD0100013713	1	48538959	0.0008408	0.423270393
BovineHD0100028173	1	98670630	0.00084205	0.423270393
BovineHD0800001878	8	5759451	0.000842295	0.423270393
BovineHD0600010551	6	38007540	0.000842962	0.423270393
BovineHD2600012616	26	44886871	0.000843229	0.423270393
BovineHD0600006209	6	22530050	0.000844465	0.423333071
BovineHD0300005384	3	16561484	0.000845279	0.423333071
BovineHD0500032554	5	112699732	0.000845476	0.423333071
BovineHD0700024228	7	82801757	0.000846144	0.423333071
BovineHD2400010464	24	38161868	0.000848431	0.424127527
BovineHD0600009436	6	33759661	0.000849813	0.424146863
BovineHD2400013159	24	47351061	0.000849868	0.424146863
BovineHD2300005141	23	19853328	0.000851132	0.424429054
BovineHD1500014437	15	50123121	0.000855765	0.425549491
BovineHD0100001348	1	4030192	0.000855801	0.425549491
ARS-BFGL-NGS-53448	28	7655984	0.000856476	0.425549491
BovineHD0900013682	9	49618966	0.000857651	0.425549491
BovineHD0300005375	3	16523108	0.000857732	0.425549491
BovineHD0200009851	2	33476498	0.000857961	0.425549491
BovineHD1800003491	18	9830170	0.000859903	0.425549491
BovineHD0600009421	6	33731560	0.000860099	0.425549491
BovineHD1300006911	13	23965221	0.000860486	0.425549491
BovineHD1100015827	11	54506756	0.000860865	0.425549491
BovineHD0300008828	3	27687481	0.000862652	0.425549491
BovineHD0700017304	7	60451771	0.000863662	0.425549491
BovineHD0700017309	7	60455695	0.000863662	0.425549491
BovineHD2600010376	26	37761177	0.000865048	0.425549491
BovineHD0600006162	6	22346883	0.000865949	0.425549491
BovineHD2900005915	29	20505836	0.000867237	0.425549491
BovineHD0600001415	6	6027009	0.000867717	0.425549491
BovineHD1600000394	16	1573603	0.000868223	0.425549491
ARS-BFGL-NGS-110628	12	20866586	0.000868673	0.425549491
BovineHD0100009194	1	31513735	0.000869286	0.425549491
BovineHD1100000678	11	1954667	0.000870641	0.425549491
BovineHD2700008803	27	31487447	0.000871081	0.425549491
BovineHD1000019190	10	66704624	0.000872098	0.425549491
BovineHD0600001477	6	6831056	0.000874687	0.425549491
BovineHD0700023664	7	81305863	0.000874692	0.425549491
BovineHD1500017106	15	59239395	0.00087476	0.425549491
BovineHD2900005908	29	20486797	0.000875332	0.425549491
ARS-BFGL-NGS-102923	22	38839224	0.000875585	0.425549491
BovineHD1200005986	12	19866136	0.000875799	0.425549491
BovineHD4100004688	6	40072096	0.000875999	0.425549491
BovineHD1200011420	12	40203758	0.00087827	0.425549491
BovineHD2600010915	26	39736195	0.000878492	0.425549491
BovineHD0400029923	4	105926354	0.00087858	0.425549491
BovineHD1500007225	15	27130177	0.00087946	0.425549491
BovineHD1600019554	16	68961340	0.000879612	0.425549491
BovineHD0900023082	9	82916177	0.000881879	0.425549491
BovineHD2700012393	27	42905130	0.000883111	0.425549491
BovineHD2200018083	22	38867099	0.000884008	0.425549491
BovineHD0400025153	4	90744119	0.000884311	0.425549491
BovineHD0100029367	1	103033809	0.00088453	0.425549491
BovineHD3000037038	X	130512858	0.000885195	0.425549491
BovineHD0500030566	5	106529424	0.000885489	0.425549491
BovineHD1400013424	14	47461372	0.000885639	0.425549491
BovineHD0300005435	3	16748052	0.000886611	0.425549491
BovineHD0700009722	7	33960286	0.00088664	0.425549491
BovineHD2000012325	20	43078795	0.000886852	0.425549491
Hapmap50927-BTA-28806	1	26307924	0.000888247	0.425549491
BovineHD0200008632	2	29419553	0.000888333	0.425549491
BovineHD1700017831	17	62513900	0.000888345	0.425549491
BovineHD0300005184	3	15846792	0.00088844	0.425549491
BovineHD2500009988	25	36136524	0.000891023	0.425716052
BovineHD1400006007	14	20955226	0.00089268	0.425716052
BovineHD1400020661	14	73614685	0.000893085	0.425716052
BovineHD0500033467	5	115514784	0.000894252	0.425716052
BovineHD2500007103	25	25123836	0.000895698	0.425716052
BovineHD0200029129	2	101503093	0.000896413	0.425716052
BovineHD0700013054	7	45409080	0.000896632	0.425716052
BovineHD0700013055	7	45409665	0.000896632	0.425716052
BovineHD0700013062	7	45419521	0.000896632	0.425716052
ARS-BFGL-NGS-112434	27	37767563	0.000897481	0.425716052
BovineHD0600019228	6	69570414	0.000897636	0.425716052
BovineHD0600009446	6	33798415	0.000898052	0.425716052
BovineHD1800016540	18	56764590	0.000898707	0.425716052
BovineHD0500007815	5	26844381	0.000899115	0.425716052
BovineHD1500001847	15	7392339	0.000899675	0.425716052
BovineHD0500033468	5	115517566	0.000900012	0.425716052
BovineHD0500008674	5	29586688	0.000901318	0.426001798
BovineHD0600022315	6	81013705	0.000902555	0.426254725
BovineHD1500021260	15	73603852	0.000905985	0.427541971
BovineHD0600023670	6	86160191	0.000909077	0.428667706
BovineHD1100000907	11	2540730	0.000911515	0.429108109
BovineHD2800002038	28	6872131	0.000912309	0.429108109
ARS-BFGL-NGS-119234	5	56876453	0.000913204	0.429108109
BovineHD4100004576	6	38834676	0.000913755	0.429108109
BovineHD0900010502	9	37760777	0.000914565	0.429108109
BovineHD0600029950	6	106605074	0.000914715	0.429108109
BovineHD1300006858	13	23757131	0.000916322	0.429108109
BovineHD1500007223	15	27121060	0.000916479	0.429108109
BovineHD2100008113	21	28059063	0.000917282	0.429108109
BovineHD1900004793	19	17181431	0.000917534	0.429108109
BTB-00614426	4	45338985	0.000919165	0.429108109
BovineHD1400003999	14	13843255	0.000919346	0.429108109
BovineHD1800003243	18	9296894	0.000919376	0.429108109
BovineHD0100001349	1	4030801	0.00091991	0.429108109
BovineHD2400010760	24	39365646	0.000920813	0.429199413
BovineHD1500018959	15	66138313	0.000922415	0.429398432
BovineHD2700008802	27	31486116	0.000923351	0.429398432
ARS-BFGL-NGS-99210	17	52740918	0.000923363	0.429398432
UA-IFASA-5274	14	12786338	0.00092429	0.429500559
BovineHD1000021106	10	74119994	0.000926427	0.430163945
BovineHD0600010599	6	38261305	0.000930914	0.431917186
BovineHD1700018129	17	63248131	0.000933698	0.432877593
BovineHD2300000748	23	3514003	0.000934903	0.432951154
ARS-BFGL-NGS-43845	3	53661660	0.000935283	0.432951154
BovineHD0100028778	1	100817111	0.000936094	0.43299637
BovineHD2600010920	26	39746063	0.000938192	0.433245493
BovineHD0300016622	3	54956792	0.000939951	0.433245493
BovineHD0400005646	4	18821969	0.000940708	0.433245493
BovineHD0300015776	3	52285287	0.000940879	0.433245493
BovineHD0300015777	3	52287556	0.000940879	0.433245493
BovineHD2700012570	27	43422365	0.000940916	0.433245493
BTB-00042454	1	98664177	0.000944498	0.433717404
BovineHD0100028167	1	98664968	0.000944498	0.433717404
BovineHD1200028087	12	61909486	0.000944824	0.433717404
BovineHD1800003886	18	10934738	0.000946304	0.433717404
BovineHD2500003716	25	13366878	0.000946365	0.433717404
BovineHD2100017831	21	61364632	0.000947103	0.433717404
BovineHD2300000843	23	3793279	0.00094726	0.433717404
BovineHD2400018319	24	37358688	0.000947658	0.433717404
BovineHD0700013094	7	45565358	0.00094883	0.433926154
BovineHD0700020283	7	69310101	0.000950109	0.434184022
BovineHD2800012181	28	42967192	0.000953276	0.434830759
BovineHD0500018811	5	67286371	0.000953803	0.434830759
BovineHD4100004628	6	39490561	0.000953809	0.434830759
BovineHD0300022853	3	79302484	0.000954412	0.434830759
ARS-BFGL-NGS-21937	8	62015685	0.000955613	0.434830759
BovineHD0600011237	6	41515231	0.000955925	0.434830759
BovineHD2000002089	20	6668040	0.000957605	0.434830759
BovineHD4100012657	16	65661532	0.000957721	0.434830759
BovineHD0700013081	7	45510410	0.000959457	0.434830759
BovineHD0100027855	1	97641060	0.000960022	0.434830759
BovineHD1500017979	15	62627977	0.000960384	0.434830759
BovineHD0300016701	3	55244771	0.000960552	0.434830759
BovineHD0300005369	3	16490863	0.000962362	0.434830759
BovineHD3000044642	X	68593490	0.000962751	0.434830759
BovineHD2700012564	27	43411693	0.000963163	0.434830759
BovineHD0700013577	7	46898161	0.000963285	0.434830759
BovineHD0600011929	6	43755290	0.000963705	0.434830759
BovineHD2500002017	25	7854099	0.000965696	0.435405475
BovineHD1300002904	13	10598402	0.000969342	0.436724839
BovineHD2500007306	25	25769623	0.000971207	0.437168067
BovineHD0300025467	3	88828593	0.000971766	0.437168067
BovineHD0600010475	6	37857369	0.000973738	0.437315429
BovineHD0700019422	7	66687881	0.000974068	0.437315429
BovineHD1400009161	14	31795024	0.000974256	0.437315429
BovineHD0300016255	3	53883979	0.0009767	0.438030716
BovineHD1500017977	15	62608312	0.000978244	0.438030716
Hapmap38926-BTA-94783	26	13697600	0.000980318	0.438030716
BovineHD1400008661	14	29912685	0.000980752	0.438030716
BovineHD0400012413	4	45343344	0.000981628	0.438030716
BovineHD0100027148	1	95500642	0.000983827	0.438030716
BovineHD3000025758	X	93443060	0.000984038	0.438030716
BovineHD1400000337	14	2328943	0.000984357	0.438030716
BovineHD1100015461	11	53002043	0.000984977	0.438030716
BovineHD2200001657	22	5687362	0.000985348	0.438030716
BovineHD0200039282	2	134570031	0.000985641	0.438030716
BovineHD0300006600	3	20899114	0.000986828	0.438030716
ARS-BFGL-NGS-21335	24	47583637	0.000987809	0.438030716
BovineHD1800006535	18	21190644	0.000988363	0.438030716
BovineHD1300006912	13	23966104	0.000989501	0.438030716
BovineHD0200028997	2	101063250	0.000989753	0.438030716
BovineHD1100019894	11	70020906	0.000990226	0.438030716
BovineHD1400021435	14	76414663	0.000990596	0.438030716
BovineHD1100020496	11	71581183	0.000991183	0.438030716
BovineHD0600020299	6	73011381	0.000991612	0.438030716
BovineHD1400021436	14	76415528	0.000992623	0.438030716
BovineHD1800004042	18	11615221	0.000993166	0.438030716
BovineHD1800002179	18	6411179	0.00099323	0.438030716
BovineHD0100003897	1	12611321	0.000993509	0.438030716
BovineHD2700010857	27	37867187	0.000995632	0.438030716
BTB-01399258	6	40883409	0.000996506	0.438030716
BovineHD4100013450	18	11689527	0.000996678	0.438030716
BovineHD1700009957	17	36565941	0.000997882	0.438030716
ARS-BFGL-NGS-1675	10	66714705	0.000998397	0.438030716
BovineHD0600007111	6	25772551	0.000998458	0.438030716
BovineHD0600008987	6	32081484	0.000998748	0.438030716
BovineHD1700018128	17	63246805	0.001000058	0.438030716
BovineHD1600000611	16	2222846	0.001000165	0.438030716
BovineHD2600010913	26	39733824	0.001000654	0.438030716
BovineHD1300006910	13	23962131	0.001002251	0.438030716
BovineHD2100021346	21	47570749	0.00100265	0.438030716
BovineHD2900009535	29	31880574	0.001003474	0.438030716
BovineHD0300016234	3	53811731	0.001003563	0.438030716
BovineHD0600011614	6	42648451	0.001003999	0.438030716
BovineHD1600017392	16	61972040	0.001006839	0.438954384
BovineHD1500001253	15	5196949	0.00100899	0.439260757
BovineHD1500001255	15	5199476	0.00100899	0.439260757
BovineHD2300003102	23	12497775	0.001010527	0.439480967
BovineHD0700020291	7	69359241	0.00101551	0.439480967
ARS-BFGL-NGS-37158	7	45439468	0.001015824	0.439480967
BovineHD0700013069	7	45452652	0.001015824	0.439480967
BovineHD2300000777	23	3589476	0.00101583	0.439480967
BovineHD1500018236	15	63605995	0.00101587	0.439480967
BovineHD0600033290	6	117005680	0.001015903	0.439480967
BovineHD0600011225	6	41452236	0.001015979	0.439480967
BovineHD0900010503	9	37766484	0.001016959	0.439480967
BovineHD2800010803	28	38946463	0.001019362	0.439480967
BovineHD0600008147	6	29228077	0.001020619	0.439480967
BovineHD0800009874	8	32947777	0.00102065	0.439480967
BovineHD2700003467	27	11866425	0.001021467	0.439480967
ARS-BFGL-NGS-35287	26	9385339	0.001021474	0.439480967
BovineHD0300019975	3	67487370	0.001022091	0.439480967
BovineHD2700008807	27	31492178	0.001022795	0.439480967
BovineHD2700008805	27	31490354	0.001022795	0.439480967
BovineHD1800010529	18	34528011	0.001023075	0.439480967
BovineHD1100009004	11	30112275	0.00102361	0.439480967
BovineHD1500008287	15	30924154	0.001023979	0.439480967
BovineHD1600021034	16	74094758	0.001025728	0.43979471
BovineHD1100030419	11	104588894	0.00102631	0.43979471
BovineHD1300002907	13	10609054	0.001026884	0.43979471
BovineHD0300016169	3	53655210	0.001029824	0.440658718
BovineHD0600026970	6	97148958	0.001030353	0.440658718
BovineHD1000019176	10	66653441	0.00103115	0.440688691
BovineHD1100009003	11	30111150	0.001033922	0.441272327
BovineHD1500017990	15	62649029	0.00103397	0.441272327
BovineHD2400009147	24	33243985	0.001035303	0.441418117
BovineHD1600015162	16	54495754	0.001035766	0.441418117
BovineHD0300028539	3	99204330	0.001037396	0.441582213
BovineHD0500004935	5	16809952	0.001037606	0.441582213
BovineHD0800024558	8	82489385	0.001039364	0.441724522
BovineHD0500009646	5	33222833	0.001039396	0.441724522
BovineHD1100031529	11	14610800	0.001040588	0.441921561
BovineHD3000025816	X	93653401	0.001042226	0.442174976
BovineHD0800001815	8	5554867	0.001044558	0.442174976
BovineHD1000028357	10	98160645	0.001045506	0.442174976
BovineHD0600009412	6	33698641	0.001046276	0.442174976
BovineHD0100029381	1	103068456	0.00104678	0.442174976
BovineHD1600015425	16	55420537	0.001046898	0.442174976
BovineHD0600010474	6	37854698	0.001046928	0.442174976
BovineHD0600012027	6	44068558	0.001047014	0.442174976
BovineHD0600008332	6	29903124	0.001051037	0.443565576
BovineHD2900005909	29	20488727	0.001053894	0.443839344
BovineHD0200009850	2	33471080	0.0010542	0.443839344
BovineHD0600020284	6	72956152	0.001055638	0.443839344
BovineHD1100030340	11	104307579	0.001056556	0.443839344
BovineHD0600020287	6	72964103	0.001056806	0.443839344
BovineHD0600020295	6	73001857	0.001056806	0.443839344
BovineHD0600020285	6	72959107	0.001056806	0.443839344
BovineHD2600010917	26	39737602	0.001059491	0.444276065
BovineHD1900010451	19	36042297	0.00105976	0.444276065
BovineHD1500001252	15	5195922	0.001060203	0.444276065
BovineHD2100015188	21	52858877	0.001062533	0.444276065
BovineHD2300000776	23	3588320	0.001063147	0.444276065
BovineHD0500014133	5	49082160	0.001063234	0.444276065
BovineHD0100022468	1	78039471	0.001063268	0.444276065
BovineHD0600007115	6	25778059	0.001063702	0.444276065
BovineHD0200029063	2	101296589	0.001065137	0.444569506
BovineHD0600027777	6	99567076	0.00106683	0.444969966
BovineHD1500018226	15	63590657	0.001069243	0.445670291
BovineHD0700017308	7	60455118	0.001071323	0.445982732
BovineHD0600010650	6	38475871	0.001073691	0.445982732
BovineHD0700013053	7	45407560	0.001074238	0.445982732
BovineHD0300031539	3	109676024	0.001074258	0.445982732
ARS-BFGL-BAC-32402	2	13277993	0.001075013	0.445982732
BovineHD0800017126	8	57056061	0.0010751	0.445982732
BovineHD0300009022	3	28254126	0.001075168	0.445982732
BovineHD2600010565	26	38386928	0.001077133	0.445982732
BovineHD0300008749	3	27526311	0.001077342	0.445982732
BovineHD0700020288	7	69342634	0.001078136	0.445982732
BovineHD0200014016	2	48468947	0.00107839	0.445982732
BovineHD3000015379	X	52658258	0.001079494	0.445982732
BovineHD2100000289	21	2304962	0.001079546	0.445982732
BovineHD1200006184	12	20589930	0.001081397	0.446178533
BovineHD1500009820	15	35603862	0.001081491	0.446178533
BovineHD0600020290	6	72975729	0.001085279	0.446484815
BovineHD0200009853	2	33491038	0.001085366	0.446484815
BovineHD1500008299	15	30961794	0.001085547	0.446484815
BovineHD0700020138	7	68761612	0.001087208	0.446484815
BovineHD4100014963	21	8535225	0.001088118	0.446484815
BovineHD0700006083	7	22089768	0.001088311	0.446484815
BovineHD0400005687	4	18938528	0.001089894	0.446484815
BovineHD0100020343	1	71045807	0.00109001	0.446484815
BovineHD0900009250	9	33686662	0.001093048	0.446484815
BovineHD0900009251	9	33688782	0.001093048	0.446484815
BovineHD0100045973	1	157223190	0.001094988	0.446484815
BovineHD3000014874	X	50418881	0.001095106	0.446484815
BovineHD1000010167	10	31443733	0.001095296	0.446484815
BovineHD0600007553	6	27381859	0.001095414	0.446484815
BovineHD2600010061	26	36735345	0.001096477	0.446484815
BovineHD2400010922	24	39840573	0.001096581	0.446484815
BovineHD0600018970	6	68691589	0.001097017	0.446484815
BovineHD0900009272	9	33746635	0.001097206	0.446484815
BovineHD1400021443	14	76457163	0.001097987	0.446484815
BovineHD2100015267	21	53127802	0.001098954	0.446484815
BovineHD0300010835	3	34879066	0.001099284	0.446484815
ARS-BFGL-BAC-20623	15	24673090	0.001099367	0.446484815
BovineHD1100013194	11	45496661	0.001099693	0.446484815
BovineHD0300005421	3	16691122	0.001100399	0.446484815
BovineHD0600010845	6	39456708	0.001100626	0.446484815
BovineHD0300005439	3	16761563	0.001103124	0.44678458
BovineHD0400031505	4	110057854	0.001103722	0.44678458
BovineHD2900004587	29	15511808	0.001105152	0.44678458
BovineHD0300014825	3	48811890	0.001105449	0.44678458
BovineHD0600016784	6	61050455	0.001106084	0.44678458
BTB-01507338	4	26328972	0.001107172	0.44678458
BovineHD0800001635	8	5114467	0.001108022	0.44678458
ARS-BFGL-BAC-2158	15	33508261	0.001108186	0.44678458
BovineHD1100000904	11	2520716	0.001109243	0.44678458
BovineHD1100013192	11	45486174	0.001109847	0.44678458
BovineHD0800001818	8	5560956	0.001111948	0.44678458
BovineHD1600013724	16	49422940	0.001112907	0.44678458
ARS-BFGL-NGS-34325	18	19671596	0.001113541	0.44678458
BovineHD0700020400	7	69606767	0.001113831	0.44678458
BovineHD4100008393	10	98165523	0.001115512	0.44678458
BovineHD0600010663	6	38564979	0.001115983	0.44678458
BovineHD0400012417	4	45363990	0.001118028	0.44678458
BovineHD3000037968	X	133327139	0.001118152	0.44678458
BovineHD0600011449	6	42199742	0.001119347	0.44678458
BovineHD0600018946	6	68636493	0.001120105	0.44678458
BovineHD2100019641	21	66880226	0.00112026	0.44678458
BovineHD1100018357	11	64852666	0.001121788	0.44678458
BovineHD1100018358	11	64855285	0.001121788	0.44678458
BovineHD0600018955	6	68650753	0.001121997	0.44678458
BovineHD0600018957	6	68652545	0.001121997	0.44678458
BovineHD0300030165	3	105259271	0.00112205	0.44678458
BovineHD0500003752	5	12574459	0.00112297	0.44678458
BovineHD1500024155	15	82717328	0.001122995	0.44678458
ARS-BFGL-NGS-38382	17	52930208	0.001123425	0.44678458
BovineHD0600008148	6	29230188	0.001124773	0.44678458
BovineHD1000019187	10	66694821	0.00112685	0.44678458
BovineHD1900006370	19	22350463	0.001127114	0.44678458
BovineHD2900007639	29	26153817	0.001127332	0.44678458
BovineHD2700010838	27	37797475	0.001127901	0.44678458
BovineHD1100021695	11	75849921	0.001127983	0.44678458
BovineHD0100036127	1	127933717	0.001130144	0.44678458
BovineHD0100003497	1	11100683	0.001131858	0.44678458
BovineHD1300006908	13	23957421	0.001132059	0.44678458
BovineHD1800003245	18	9302654	0.001132616	0.44678458
BovineHD1000025398	10	89127887	0.00113277	0.44678458
BovineHD2600003526	26	13689554	0.001132777	0.44678458
BovineHD0500007460	5	25592602	0.001133022	0.44678458
BovineHD0500007459	5	25591737	0.001133022	0.44678458
BovineHD1600011900	16	42628404	0.001135719	0.447333598
BovineHD0200039316	2	134650678	0.001135888	0.447333598
BovineHD1600020044	16	70576379	0.00113867	0.448138128
BovineHD3000025663	X	93151678	0.001141879	0.448410407
BovineHD1500003888	15	15577496	0.001141994	0.448410407
BovineHD1100027380	11	93955151	0.001142368	0.448410407
BovineHD1200017591	12	64153452	0.001143053	0.448410407
BovineHD0300005379	3	16540358	0.001143529	0.448410407
BovineHD0300016643	3	55059610	0.001143795	0.448410407
BovineHD0300022859	3	79315546	0.001146051	0.449004298
BovineHD2100020744	21	70870841	0.001148118	0.449004298
BovineHD1700014830	17	52732471	0.001150017	0.449004298
BovineHD1400005994	14	20920771	0.001150677	0.449004298
BovineHD0800033684	8	39807259	0.001151554	0.449004298
BovineHD0800032780	8	109042840	0.001151616	0.449004298
BovineHD1000015034	10	49949582	0.001153865	0.449004298
BovineHD0900022617	9	81371957	0.001154042	0.449004298
BovineHD2400013250	24	47585780	0.001154928	0.449004298
BovineHD1400010043	14	34795156	0.001155392	0.449004298
BovineHD0600009287	6	33181638	0.001155654	0.449004298
BovineHD0100000950	1	2852698	0.001156031	0.449004298
BovineHD1400012294	14	43407675	0.001157002	0.449004298
BovineHD0300019971	3	67462472	0.001157451	0.449004298
BovineHD0500032555	5	112700328	0.001158023	0.449004298
BovineHD0600009117	6	32534739	0.001158997	0.449004298
BTB-02019179	14	77820814	0.001159758	0.449004298
ARS-BFGL-NGS-40170	28	6888276	0.001161756	0.449004298
BovineHD0600010587	6	38232631	0.001162252	0.449004298
BovineHD0600010588	6	38235112	0.001162252	0.449004298
BovineHD1700018230	17	63477157	0.001162545	0.449004298
BovineHD1500004246	15	16577516	0.001163	0.449004298
BovineHD1800000372	18	1652639	0.001164075	0.449004298
ARS-BFGL-NGS-57477	29	44487188	0.001164096	0.449004298
BovineHD0600010592	6	38240416	0.001165552	0.449004298
BovineHD1700014825	17	52727215	0.001166127	0.449004298
BovineHD1700014826	17	52727888	0.001166127	0.449004298
BovineHD1700014828	17	52730193	0.001166127	0.449004298
BovineHD2900009533	29	31877385	0.001166766	0.449004298
BovineHD1700005938	17	20522888	0.001168702	0.449464552
BovineHD0900014633	9	53184879	0.001170342	0.449583041
BovineHD1700020898	17	71803936	0.001170492	0.449583041
BovineHD0600010597	6	38250953	0.001172931	0.44994512
BovineHD1800017904	18	62104335	0.001174113	0.44994512
BovineHD1300005066	13	17724261	0.001174569	0.44994512
BovineHD3000042024	X	145300054	0.00117491	0.44994512
BovineHD0600024532	6	89403814	0.001176105	0.44994512
BovineHD0800001760	8	5398709	0.001176849	0.44994512
BovineHD0400006710	4	22748259	0.001177316	0.44994512
BovineHD2900009531	29	31874792	0.001177366	0.44994512
BovineHD1400022940	14	81117067	0.001179335	0.45041398
BovineHD3000026732	X	96550754	0.001180864	0.450714134
BTB-00663340	16	79135948	0.001181945	0.450843481
BovineHD2200008051	22	27859157	0.00118324	0.451053819
BovineHD1500010095	15	36856000	0.001184052	0.451080002
BovineHD0800001764	8	5409215	0.001186123	0.451424726
BovineHD0600009448	6	33802911	0.001187989	0.451424726
BovineHD0600009447	6	33801739	0.001187989	0.451424726
BovineHD0100028768	1	100784758	0.001188482	0.451424726
BovineHD2100019684	21	67015379	0.001188676	0.451424726
BovineHD0500007083	5	24263571	0.001189752	0.451550794
BovineHD0200014125	2	48870651	0.001192321	0.451904818
BovineHD2500002620	25	9825693	0.001192684	0.451904818
BovineHD1500010213	15	37273248	0.001195839	0.451904818
BovineHD1400003699	14	12787742	0.001196997	0.451904818
BovineHD1400003701	14	12791999	0.001196997	0.451904818
BovineHD0400012416	4	45358222	0.001197755	0.451904818
BovineHD0400012422	4	45394338	0.001197755	0.451904818
BovineHD0700028534	7	97816763	0.001198106	0.451904818
BovineHD2900008067	29	27486244	0.001199651	0.451904818
BovineHD2700010833	27	37763131	0.001199737	0.451904818
BovineHD3000002331	X	6830743	0.001202644	0.451904818
BovineHD0600003640	6	13850631	0.001202686	0.451904818
BovineHD0700017310	7	60456566	0.001202902	0.451904818
BovineHD1600003567	16	13398948	0.001203588	0.451904818
BovineHD0600002954	6	12041199	0.001203605	0.451904818
BovineHD0600010830	6	39398681	0.001204031	0.451904818
BovineHD0600020306	6	73030981	0.001204494	0.451904818
BovineHD1700017840	17	62537785	0.001205197	0.451904818
BovineHD4100012664	16	66772026	0.001206189	0.451904818
BovineHD4100004423	6	33478363	0.00120733	0.451904818
BovineHD2100002356	21	9825777	0.001207512	0.451904818
BovineHD0400012425	4	45406690	0.001207841	0.451904818
BovineHD1400007253	14	24998326	0.001208437	0.451904818
BovineHD0800000306	8	912274	0.001209784	0.451904818
BovineHD0700020289	7	69346871	0.001209893	0.451904818
BovineHD1000019186	10	66692062	0.001211014	0.451904818
BovineHD0800032333	8	107803876	0.001211261	0.451904818
BovineHD0600013480	6	49103695	0.001211535	0.451904818
BovineHD1400006000	14	20941471	0.001214479	0.452724503
BovineHD0300006094	3	18980113	0.001215947	0.452993755
BovineHD1300019373	13	68161188	0.001217973	0.453469923
BovineHD0400005197	4	17496043	0.0012201	0.453983429
BovineHD0500025516	5	89813915	0.001224219	0.454491946
BovineHD2400014134	24	50576792	0.001224285	0.454491946
BovineHD0600022314	6	81009111	0.00122441	0.454491946
BovineHD0500013543	5	47026531	0.001224462	0.454491946
BovineHD2800003981	28	14031900	0.001226923	0.455071311
BovineHD2300009633	23	32991797	0.00122842	0.455071311
BovineHD0700013220	7	46045699	0.00122879	0.455071311
BovineHD1000011133	10	35291586	0.001229023	0.455071311
BovineHD1400001163	14	4966037	0.001229835	0.45509427
BovineHD0500011281	5	39398952	0.001230889	0.455207022
BovineHD0500014141	5	49100257	0.001232594	0.455312826
Hapmap32033-BTA-129075	14	29894264	0.001232676	0.455312826
BovineHD0300005367	3	16482186	0.001235156	0.455828131
BovineHD0200003737	2	13314287	0.001236136	0.455828131
BovineHD1200017147	12	62574749	0.001236324	0.455828131
BovineHD2300003820	23	14978149	0.001239225	0.456140712
BovineHD2400009795	24	35646377	0.001239295	0.456140712
BovineHD1000019189	10	66701041	0.001239427	0.456140712
BovineHD2600000865	26	4496148	0.001242607	0.45703397
BovineHD2100018660	21	63589838	0.001244144	0.457160143
Hapmap25183-BTC-049425	14	6910008	0.001244457	0.457160143
BovineHD1300006913	13	23970560	0.001245541	0.457281498
BovineHD0300007441	3	23715107	0.001247725	0.457741749
BovineHD2900009538	29	31890136	0.001248456	0.457741749
BovineHD0600009291	6	33208179	0.001249088	0.457741749
BovineHD0600020348	6	73161312	0.001249811	0.457741749
BovineHD0600020347	6	73159705	0.001251239	0.457988209
BovineHD0500026179	5	92165161	0.001252667	0.458069195
BTB-01708786	1	42142033	0.00125297	0.458069195
BTB-01721539	10	31442937	0.001254502	0.458353209
BovineHD2600006021	26	23370509	0.001255581	0.458471382
BovineHD0600009661	6	34659602	0.001256673	0.458594139
BovineHD1500018553	15	64922287	0.001260385	0.458677058
BovineHD1300006878	13	23848421	0.001261465	0.458677058
BovineHD1300006880	13	23857283	0.001261465	0.458677058
BovineHD0700020242	7	69142583	0.001261605	0.458677058
BovineHD0700010003	7	35032933	0.001262044	0.458677058
BovineHD1800002168	18	6393552	0.001262491	0.458677058
BovineHD0600010752	6	38829248	0.001263567	0.458677058
BovineHD0600018958	6	68656329	0.001265037	0.458677058
BovineHD0500035268	5	120736880	0.00126553	0.458677058
BovineHD1900015491	19	55086652	0.001266748	0.458677058
BovineHD0500007735	5	26573570	0.001266945	0.458677058
BovineHD1800003888	18	10937625	0.001267003	0.458677058
BovineHD1300007519	13	25949166	0.001267192	0.458677058
BovineHD2300008592	23	30006821	0.001267481	0.458677058
BovineHD1100007908	11	26534988	0.001269995	0.458873338
BovineHD0700013080	7	45503835	0.001270226	0.458873338
BovineHD0700007886	7	28012454	0.001270886	0.458873338
BovineHD1600006456	16	23186830	0.001271048	0.458873338
ARS-BFGL-NGS-101538	18	11652352	0.001272923	0.459004183
BovineHD1800004048	18	11656888	0.001272923	0.459004183
BovineHD0100010905	1	37852859	0.001274013	0.459058526
BovineHD1100015826	11	54500346	0.001274587	0.459058526
BovineHD0100037188	1	130735552	0.001277225	0.45936138
BovineHD0100016983	1	60090269	0.001277308	0.45936138
BovineHD0800005386	8	17152638	0.001277699	0.45936138
ARS-BFGL-NGS-2627	14	29987025	0.001279531	0.459558621
BovineHD2500003755	25	13502612	0.001279809	0.459558621
BovineHD0600010595	6	38248024	0.00128068	0.459558621
BovineHD2100011837	21	41598303	0.001281276	0.459558621
BovineHD1600012027	16	42997937	0.001282616	0.459741817
BovineHD1200016145	12	58781899	0.001283302	0.459741817
BovineHD1000015032	10	49945834	0.00128696	0.460420491
BovineHD0400007844	4	27116807	0.001287215	0.460420491
BovineHD4100017940	26	38416763	0.001287472	0.460420491
BovineHD2900013407	29	44905020	0.001288423	0.46048918
BovineHD4100003776	5	66033060	0.001291166	0.460527653
BovineHD1700012632	17	45508704	0.001291268	0.460527653
BovineHD0700013063	7	45420481	0.001292325	0.460527653
BovineHD0700013056	7	45413450	0.001292325	0.460527653
BovineHD0700013059	7	45416846	0.001292325	0.460527653
BovineHD1400011350	14	39526603	0.001293478	0.460667819
BovineHD0600010840	6	39431268	0.001294677	0.460824449
BovineHD1200016146	12	58787306	0.001300141	0.462181247
BovineHD0500000781	5	3062001	0.001300196	0.462181247
BovineHD0500001413	5	5232580	0.001300977	0.462181247
BovineHD1000025394	10	89113086	0.001301535	0.462181247
BovineHD0600009711	6	34898442	0.001302589	0.4622852
BovineHD2000014968	20	54558176	0.001305215	0.462946231
BovineHD1400017664	14	63664033	0.001308778	0.462960001
BovineHD2600003529	26	13696293	0.001308835	0.462960001
BovineHD0400002185	4	7237753	0.001308876	0.462960001
BovineHD0700020307	7	69396764	0.001310153	0.462960001
ARS-BFGL-NGS-32712	18	11537285	0.001310463	0.462960001
BovineHD0900014634	9	53190012	0.001310515	0.462960001
BovineHD1100009010	11	30132571	0.001310594	0.462960001
BovineHD0700008410	7	29842921	0.001311994	0.463185115
BovineHD0700012994	7	45138942	0.001315058	0.463845995
BovineHD0700020217	7	69074335	0.001315395	0.463845995
BovineHD2100013450	21	47000535	0.00131692	0.464114174
BovineHD2800007627	28	28582476	0.001320904	0.465056395
BovineHD0600006173	6	22428189	0.00132476	0.465056395
BovineHD1200027666	12	19686489	0.001324784	0.465056395
BovineHD1300006904	13	23946495	0.001325072	0.465056395
BovineHD0800001788	8	5476807	0.001325175	0.465056395
BovineHD2300000676	23	3301911	0.00132591	0.465056395
BovineHD2300001033	23	4469331	0.001327585	0.465056395
BovineHD2300000774	23	3579780	0.001327997	0.465056395
BovineHD4100017167	25	11218472	0.001329148	0.465056395
BovineHD0500033246	5	114958931	0.001329616	0.465056395
BovineHD1600003327	16	12465527	0.00133049	0.465056395
BovineHD1600024369	16	12461473	0.00133049	0.465056395
BovineHD0100036486	1	128969772	0.001330641	0.465056395
Hapmap49061-BTA-122268	1	63742577	0.001331684	0.465056395
BovineHD0800005453	8	17417728	0.001332321	0.465056395
BovineHD1800003493	18	9836781	0.001332386	0.465056395
BovineHD2900005910	29	20489527	0.001332621	0.465056395
BovineHD2400009858	24	35844004	0.00133689	0.466262833
BovineHD0100026514	1	93424554	0.001337615	0.466262833
BovineHD0600009431	6	33749133	0.001344368	0.468347805
BovineHD1100015702	11	53887230	0.001349063	0.469713939
BovineHD2500003749	25	13473438	0.001350988	0.469954548
BovineHD1500012823	15	45622465	0.001351303	0.469954548
BovineHD1600013743	16	49523990	0.00135256	0.470037629
BovineHD0200013689	2	47204554	0.00135345	0.470037629
BovineHD0100034062	1	120309985	0.00135456	0.470037629
BovineHD0700020286	7	69337650	0.001356567	0.470037629
BovineHD2800011945	28	42389564	0.001356802	0.470037629
BovineHD4100011330	14	26624399	0.00135732	0.470037629
BovineHD0100030570	1	108115732	0.001357518	0.470037629
BovineHD1700003525	17	12202898	0.001357895	0.470037629
BovineHD0400003583	4	11950139	0.001358513	0.470037629
BovineHD2000001508	20	4738943	0.001360204	0.470354652
BovineHD0300005372	3	16508680	0.001361814	0.470643102
BovineHD0600010596	6	38248766	0.001365768	0.47132633
BovineHD1700019056	17	66027207	0.001366106	0.47132633
BovineHD0300007925	3	25152073	0.001366121	0.47132633
BovineHD0300011445	3	36850112	0.001368094	0.471351795
BovineHD0200013552	2	46759709	0.001368317	0.471351795
BovineHD0500018800	5	67210695	0.001368524	0.471351795
ARS-BFGL-NGS-69290	7	5352670	0.001370199	0.4714824
BTB-01631727	1	100800828	0.001370457	0.4714824
BovineHD0800001780	8	5458873	0.001371583	0.47160224
BovineHD0900001417	9	6664532	0.001374379	0.47192455
BovineHD0800000222	8	745577	0.001374853	0.47192455
BovineHD0800000223	8	747634	0.001374853	0.47192455
BovineHD1700004200	17	14693073	0.001377022	0.472401863
BovineHD0600018951	6	68647374	0.001380823	0.472525075
BovineHD1400006004	14	20950649	0.001380846	0.472525075
BovineHD2400009866	24	35885138	0.001381677	0.472525075
BovineHD2600010037	26	36684948	0.001382218	0.472525075
BovineHD2600014984	26	39925649	0.001382376	0.472525075
BovineHD0300014013	3	45956633	0.001383012	0.472525075
BovineHD1800013811	18	46871560	0.001383843	0.472525075
BovineHD2500005463	25	19683964	0.001384134	0.472525075
BovineHD2900007141	29	24588489	0.001384389	0.472525075
BovineHD0500013370	5	46488596	0.001386651	0.472758174
BovineHD1400019021	14	68137119	0.00138713	0.472758174
BovineHD1000015011	10	49872224	0.001387409	0.472758174
BovineHD0700013061	7	45418397	0.001390031	0.473385818
BovineHD1000014210	10	47350399	0.001391818	0.473728734
BovineHD0400004794	4	16106319	0.001394212	0.47415547
BovineHD2100015208	21	52904863	0.001395611	0.47415547
BovineHD0300008743	3	27520180	0.00139717	0.47415547
BovineHD2900013374	29	44722284	0.001397912	0.47415547
BovineHD1500010640	15	38702393	0.001398622	0.47415547
BovineHD0600006583	6	23825565	0.0013992	0.47415547
BovineHD0800001771	8	5431632	0.001399323	0.47415547
BovineHD0800001787	8	5475114	0.001399323	0.47415547
BovineHD0600017461	6	63186617	0.00140222	0.474769955
BovineHD2100000284	21	2264187	0.001403063	0.474769955
BovineHD1500009495	15	34802169	0.001403483	0.474769955
BovineHD0600005737	6	20727350	0.001405355	0.475045587
BovineHD2700010635	27	37153676	0.001405863	0.475045587
BovineHD0700013380	7	46562322	0.00140676	0.475084041
BovineHD0800005689	8	18146217	0.001407872	0.475195051
BovineHD3000040343	X	140057303	0.001408868	0.475267135
BovineHD0300006116	3	19091226	0.001411914	0.475831319
BovineHD0300016173	3	53671442	0.001412109	0.475831319
BovineHD2400009796	24	35647261	0.001416133	0.476644344
BovineHD2100015191	21	52867467	0.001416813	0.476644344
BovineHD0900013680	9	49615285	0.001417576	0.476644344
BovineHD1000006038	10	18149566	0.001417663	0.476644344
BovineHD1200008353	12	28067921	0.001421953	0.476957806
BovineHD1700021665	17	74069226	0.001421982	0.476957806
BovineHD0600010656	6	38540049	0.001424632	0.476957806
BovineHD0900030878	9	105218730	0.001424782	0.476957806
BovineHD0500010395	5	36248746	0.001425136	0.476957806
BovineHD0600010594	6	38246586	0.00142552	0.476957806
BovineHD0500008659	5	29526077	0.001426048	0.476957806
BovineHD0500008660	5	29527868	0.001426048	0.476957806
BovineHD4100004500	6	37592972	0.001426063	0.476957806
BovineHD0500007563	5	25895778	0.001427231	0.476957806
BovineHD0200014128	2	48877051	0.001427597	0.476957806
BovineHD1700002947	17	10351512	0.001428027	0.476957806
BovineHD0100029420	1	103197314	0.00142926	0.477107278
BovineHD1000005327	10	15947592	0.001433102	0.477900102
BovineHD2600004485	26	17626686	0.00143321	0.477900102
BovineHD2600007550	26	28258736	0.00143498	0.47805238
BovineHD1500017985	15	62642643	0.001436794	0.47805238
BovineHD0700013073	7	45473635	0.001437237	0.47805238
BovineHD1300017125	13	59792405	0.001440984	0.47805238
BovineHD1400011406	14	39703416	0.001441384	0.47805238
BovineHD0300015778	3	52288565	0.001441493	0.47805238
BovineHD1500001846	15	7377555	0.001442631	0.47805238
BovineHD0100025934	1	91271875	0.001442702	0.47805238
BovineHD2300000621	23	3125840	0.001443575	0.47805238
Hapmap48983-BTA-100103	3	104371879	0.0014444	0.47805238
BovineHD0700019404	7	66632571	0.001444836	0.47805238
BovineHD0100034230	1	120933076	0.001444975	0.47805238
BovineHD0200017221	2	60307835	0.00144509	0.47805238
BovineHD2100019709	21	67103971	0.001445785	0.47805238
BovineHD1100014463	11	49182358	0.001447086	0.47805238
BovineHD0300005342	3	16350673	0.001450026	0.47805238
BovineHD2000013233	20	47139309	0.001451683	0.47805238
BovineHD2000014969	20	54560940	0.001452978	0.47805238
BovineHD2400010203	24	37339246	0.001453728	0.47805238
BovineHD2400010204	24	37343201	0.001453728	0.47805238
BovineHD1600003560	16	13379298	0.00145398	0.47805238
BovineHD0100012023	1	42098884	0.0014554	0.47805238
BovineHD1600001175	16	4171120	0.001456414	0.47805238
BovineHD0200013688	2	47203795	0.001459182	0.47805238
BovineHD0300005389	3	16583686	0.001459535	0.47805238
BovineHD0600018768	6	67933597	0.001460096	0.47805238
BovineHD0100012927	1	45280565	0.001462313	0.47805238
BovineHD2100000308	21	2416432	0.001462338	0.47805238
BovineHD2100000309	21	2420962	0.001462338	0.47805238
BovineHD2100000310	21	2422741	0.001462338	0.47805238
BovineHD2100000311	21	2427042	0.001462338	0.47805238
BovineHD2100000315	21	2446729	0.001462338	0.47805238
BovineHD2100000316	21	2450949	0.001462338	0.47805238
BovineHD2100000306	21	2409173	0.001462338	0.47805238
BovineHD1600003561	16	13380044	0.001462609	0.47805238
BovineHD1200000810	12	2588383	0.001464609	0.47805238
BovineHD0500011237	5	39224634	0.001465275	0.47805238
BovineHD0600011448	6	42194323	0.001465945	0.47805238
BovineHD1400018508	14	66158532	0.00146611	0.47805238
Hapmap31736-BTA-129752	15	30956961	0.001466305	0.47805238
BovineHD1700002953	17	10355496	0.001466526	0.47805238
BovineHD1700002952	17	10354867	0.001467173	0.47805238
BovineHD1600006459	16	23193563	0.00146754	0.47805238
BovineHD1400017666	14	63671881	0.00146949	0.478315217
BovineHD1100003962	11	11788864	0.001469923	0.478315217
BovineHD2300003717	23	14735030	0.001474094	0.479143216
BovineHD2500005371	25	19242434	0.001474758	0.479143216
BovineHD0300000881	3	3011518	0.001474936	0.479143216
BovineHD3000008552	X	26490452	0.001475641	0.479143216
BovineHD0500032559	5	112713010	0.001477045	0.479143216
BovineHD0600020249	6	72876704	0.001477204	0.479143216
BovineHD0500003277	5	11169362	0.001480281	0.479596759
BovineHD2600007483	26	28103764	0.001481217	0.479596759
Hapmap31150-BTA-152385	10	66687859	0.001483947	0.479596759
BovineHD2400010923	24	39841898	0.001484554	0.479596759
BovineHD2600008756	26	32788022	0.001485218	0.479596759
BovineHD0900014639	9	53207497	0.00148538	0.479596759
BovineHD1800006907	18	22431513	0.001486068	0.479596759
BovineHD1900004791	19	17173143	0.00148789	0.479596759
BovineHD1900004788	19	17159486	0.00148789	0.479596759
BovineHD3000042025	X	145302139	0.001490417	0.479596759
BovineHD1600012634	16	45732393	0.001490677	0.479596759
BovineHD2900012963	29	43177615	0.001492165	0.479596759
BovineHD2100000294	21	2337445	0.001492572	0.479596759
BovineHD2100000293	21	2336538	0.001492572	0.479596759
BovineHD2100000296	21	2344406	0.001492572	0.479596759
BovineHD2100000301	21	2381057	0.001492572	0.479596759
BovineHD2800008569	28	32476400	0.0014976	0.479596759
BovineHD0900023079	9	82910820	0.001497992	0.479596759
BovineHD1400021444	14	76460101	0.001498028	0.479596759
BovineHD0100017939	1	63312243	0.00149948	0.479596759
BovineHD1000024802	10	87041141	0.001499624	0.479596759
ARS-BFGL-NGS-95635	13	71006628	0.00150014	0.479596759
BovineHD1600012647	16	45796028	0.001500495	0.479596759
BovineHD0600018304	6	66345152	0.001501262	0.479596759
BovineHD0300005385	3	16564225	0.001502622	0.479596759
BovineHD2200003423	22	11589620	0.001502848	0.479596759
BovineHD1200005876	12	19403970	0.001502907	0.479596759
ARS-BFGL-NGS-19953	21	31251702	0.00150389	0.479596759
BovineHD1100005407	11	17579739	0.001504368	0.479596759
BovineHD0600008374	6	30082559	0.001504984	0.479596759
BovineHD0100011001	1	38176853	0.001505307	0.479596759
BovineHD2700010437	27	36453538	0.001506987	0.479596759
BovineHD0300029136	3	101859733	0.001507047	0.479596759
BovineHD0300029130	3	101828018	0.001507047	0.479596759
BovineHD0600025070	6	91426394	0.001507927	0.479596759
BovineHD2300001845	23	7314391	0.001509392	0.479596759
ARS-BFGL-NGS-32636	21	42495252	0.001510918	0.479596759
BovineHD0700033150	7	79270244	0.001512423	0.479596759
BovineHD0100010910	1	37859954	0.001513329	0.479596759
BovineHD3000022140	X	79602388	0.00151348	0.479596759
BovineHD1400021445	14	76468432	0.001513489	0.479596759
BovineHD1700002950	17	10353566	0.001513669	0.479596759
BovineHD3000012627	X	40503176	0.001515757	0.479596759
BovineHD0300029135	3	101850519	0.001516093	0.479596759
BovineHD0100003934	1	12732295	0.001517382	0.479596759
BovineHD1400002183	14	7979054	0.001519446	0.479596759
BovineHD0600018996	6	68801823	0.001520119	0.479596759
BovineHD0900013715	9	49755606	0.001520336	0.479596759
BovineHD0500018801	5	67217859	0.001520347	0.479596759
BovineHD2100011575	21	40512676	0.001521063	0.479596759
BovineHD0100017918	1	63269182	0.001523961	0.479596759
BovineHD0100017920	1	63271117	0.001523961	0.479596759
BovineHD0100017921	1	63273002	0.001523961	0.479596759
BovineHD3000014732	X	49781494	0.001525417	0.479596759
BovineHD2000001517	20	4771806	0.001525493	0.479596759
BovineHD0300006947	3	22145335	0.001525804	0.479596759
BovineHD0300006946	3	22138908	0.001525804	0.479596759
BovineHD0600012302	6	45090234	0.001526321	0.479596759
BovineHD2000018042	20	63491212	0.001526998	0.479596759
BovineHD1900003773	19	14229375	0.001527599	0.479596759
BovineHD2800002278	28	7591127	0.001528195	0.479596759
BovineHD1200022455	12	78795122	0.001528237	0.479596759
BovineHD1200000811	12	2589046	0.00152839	0.479596759
BovineHD0500002347	5	8245653	0.001530854	0.480121549
BovineHD1400010046	14	34798072	0.001533477	0.480212832
BovineHD1400010044	14	34796380	0.001533477	0.480212832
BovineHD1600014359	16	51645365	0.001534095	0.480212832
BovineHD0100026580	1	93673835	0.00153431	0.480212832
BovineHD2800011979	28	42472611	0.001537154	0.48077044
BovineHD1400008031	14	28011604	0.001537676	0.48077044
BovineHD1700021475	17	73515035	0.001543143	0.482100179
BovineHD1400005998	14	20937463	0.001544447	0.482100179
BovineHD0600022316	6	81015377	0.001544525	0.482100179
BovineHD1000019188	10	66697459	0.001545106	0.482100179
BovineHD1700021423	17	73301521	0.001549489	0.483026091
BovineHD1600012016	16	42940978	0.001550211	0.483026091
BovineHD0400003679	4	12320989	0.001550462	0.483026091
BovineHD0300005411	3	16662135	0.001552619	0.48345
BovineHD1400019195	14	68637036	0.001554812	0.483831773
BovineHD0500008678	5	29608601	0.001557772	0.483831773
BovineHD0500008680	5	29616940	0.001557772	0.483831773
BovineHD0500008687	5	29655834	0.001559253	0.483831773
BovineHD4100011387	14	27374220	0.00155999	0.483831773
BovineHD0600009111	6	32495842	0.001560993	0.483831773
BovineHD0300005370	3	16499768	0.001561052	0.483831773
BovineHD0700025690	7	87666111	0.001561324	0.483831773
BovineHD1500007243	15	27179977	0.001561395	0.483831773
BovineHD2000001522	20	4787029	0.001562436	0.483831773
BovineHD0700015911	7	55087353	0.001563072	0.483831773
BovineHD0100035735	1	126516898	0.00156382	0.483831773
BovineHD1700003314	17	11541627	0.001564209	0.483831773
BovineHD0300008193	3	26025159	0.001565013	0.483833896
BovineHD0500031159	5	108211829	0.001568441	0.484458062
BovineHD0900014637	9	53199796	0.001569427	0.484458062
BovineHD0900014628	9	53177195	0.001569427	0.484458062
BovineHD0100018068	1	63890297	0.001570302	0.48448156
BovineHD0200027992	2	97266373	0.00157273	0.484647473
BovineHD0600010565	6	38069453	0.001572888	0.484647473
BovineHD0800001795	8	5497511	0.001573235	0.484647473
BovineHD0100036485	1	128968800	0.001578875	0.48582855
BovineHD0300007305	3	23365109	0.001580226	0.48582855
BovineHD0300007307	3	23368550	0.001580226	0.48582855
BovineHD4100000743	1	130628884	0.001580695	0.48582855
BovineHD1400013425	14	47466931	0.001581072	0.48582855
BovineHD0600013330	6	48486190	0.001582246	0.485835548
BovineHD0700020244	7	69145424	0.001582696	0.485835548
BovineHD1400011086	14	38619409	0.001583885	0.485948564
BovineHD0500018803	5	67236362	0.001584702	0.485948564
BovineHD0600032620	6	115033998	0.001585466	0.485948564
BovineHD1100024769	11	86172838	0.001587581	0.48601726
BovineHD0800008236	8	27436753	0.001587635	0.48601726
BovineHD1100017878	11	63036553	0.001588093	0.48601726
ARS-BFGL-NGS-43853	3	53923380	0.001589027	0.486058096
BovineHD0300026282	3	91342794	0.001590216	0.486068292
BovineHD0400022084	4	79860976	0.001590662	0.486068292
BovineHD0300019895	3	67244728	0.001593607	0.486661014
BovineHD1700018124	17	63241823	0.001594206	0.486661014
BovineHD1000003616	10	10733358	0.001596142	0.487006956
BovineHD2200017893	22	21468295	0.001598962	0.487426938
BovineHD1300017161	13	59897780	0.001599776	0.487426938
BovineHD1900005048	19	17772565	0.001600516	0.487426938
BovineHD0700008380	7	29760267	0.001601893	0.487426938
BovineHD2400004899	24	18608338	0.001602669	0.487426938
BovineHD0300019909	3	67302874	0.001603088	0.487426938
Hapmap39094-BTA-75706	6	32732676	0.00160314	0.487426938
BovineHD3000043454	X	147478081	0.001604261	0.487523434
BovineHD0600000666	6	2693589	0.00160609	0.487667642
BovineHD0100016251	1	57317637	0.001606451	0.487667642
[truncated: 36,786 more rows]
