# Supplementary material for: Genome-Wide Association Study Reveals the PLAG1 Gene for Knuckle, Biceps and Shank Weight in Simmental Beef Cattle
Source: PLoS One. 2016 Dec 20;11(12):e0168316. doi: 10.1371/journal.pone.0168316 (PMC5172584; doi:10.1371/journal.pone.0168316)
Supplement: S3 File — The GWAS result of the SNPs that are nominally significant (P<0.05) for biceps, including: SNP names, chromosome, position, p-value and FDR. (CSV) [file pone.0168316.s003.csv]

SNP	Chromosome	Position	P.value	FDR_Adjusted_P-values
BovineHD1400007259	14	25015640	9.48E-09	0.006350352
BovineHD4100011330	14	26624399	7.82E-08	0.026176192
BovineHD1400007161	14	24656389	6.88E-07	0.153661292
BovineHD1000015534	10	51871635	4.20E-06	0.490280932
BovineHD1900006733	19	23374867	4.84E-06	0.490280932
Hapmap30932-BTC-011225	14	26766010	6.05E-06	0.490280932
BovineHD1400024434	14	23671567	8.38E-06	0.490280932
BovineHD1400007679	14	26651141	9.36E-06	0.490280932
BovineHD0800021286	8	70704169	1.09E-05	0.490280932
BovineHD0800021287	8	70704632	1.09E-05	0.490280932
BovineHD1400012020	14	42224765	1.33E-05	0.490280932
BovineHD1400012035	14	42280317	1.33E-05	0.490280932
BovineHD1400007672	14	26631471	1.37E-05	0.490280932
BovineHD1400007678	14	26645529	1.37E-05	0.490280932
BovineHD1900006743	19	23401132	1.45E-05	0.490280932
BovineHD4100014054	19	23401784	1.50E-05	0.490280932
BovineHD0300014182	3	46479259	1.53E-05	0.490280932
BovineHD0300014183	3	46480950	1.53E-05	0.490280932
BovineHD1900006748	19	23414309	1.61E-05	0.490280932
BovineHD1400007648	14	26562212	1.66E-05	0.490280932
BovineHD0300007798	3	24918923	1.68E-05	0.490280932
BovineHD1400006914	14	23826400	1.75E-05	0.490280932
BovineHD1900006732	19	23373647	1.83E-05	0.490280932
BovineHD1900006734	19	23375680	1.83E-05	0.490280932
BovineHD1900006735	19	23377484	1.83E-05	0.490280932
BovineHD2300005106	23	19732092	2.07E-05	0.532918893
BovineHD1400012019	14	42222480	2.26E-05	0.547324096
BovineHD1900009915	19	33637040	2.67E-05	0.547324096
BovineHD0900005982	9	22290984	2.80E-05	0.547324096
BovineHD1600019288	16	68138908	2.91E-05	0.547324096
BovineHD1800006516	18	21113469	2.91E-05	0.547324096
BovineHD1600019285	16	68127386	3.29E-05	0.547324096
BovineHD2300005105	23	19729520	3.29E-05	0.547324096
BovineHD1800011504	18	38647433	3.32E-05	0.547324096
BovineHD1800011505	18	38648879	3.32E-05	0.547324096
Hapmap41372-BTA-86411	14	21997828	3.39E-05	0.547324096
BovineHD1900006739	19	23394522	3.40E-05	0.547324096
BovineHD1800011496	18	38599925	3.43E-05	0.547324096
BovineHD1800011498	18	38622625	3.43E-05	0.547324096
BovineHD1800011499	18	38629433	3.43E-05	0.547324096
BovineHD1800011500	18	38631629	3.43E-05	0.547324096
BovineHD1800011501	18	38634142	3.43E-05	0.547324096
BovineHD4100012450	16	32923995	3.85E-05	0.575693519
BovineHD1400007285	14	25129005	3.85E-05	0.575693519
BovineHD0700029282	7	100026872	3.89E-05	0.575693519
BovineHD1400012149	14	42695496	4.00E-05	0.575693519
BovineHD0400010607	4	37859463	4.29E-05	0.575693519
BovineHD1900006744	19	23402318	4.41E-05	0.575693519
BovineHD1900006745	19	23403002	4.41E-05	0.575693519
BovineHD1800006514	18	21110328	4.49E-05	0.575693519
BovineHD1800006521	18	21130069	4.49E-05	0.575693519
BovineHD1900006740	19	23395854	4.54E-05	0.575693519
BovineHD0500028835	5	100671155	4.68E-05	0.575693519
BovineHD0500028845	5	100716319	4.68E-05	0.575693519
Hapmap28038-BTA-126868	11	84947879	4.73E-05	0.575693519
BovineHD0600008338	6	29929220	5.30E-05	0.633335017
BovineHD0200023186	2	80652678	5.42E-05	0.634643505
BovineHD1100024365	11	84933047	5.54E-05	0.634643505
BovineHD0400034040	4	116995747	5.74E-05	0.634643505
BovineHD1900009911	19	33624055	5.95E-05	0.634643505
BovineHD1100024364	11	84926370	6.08E-05	0.634643505
BovineHD0200005230	2	18246330	6.13E-05	0.634643505
BovineHD1100025585	11	88784372	6.14E-05	0.634643505
BovineHD2300005109	23	19738936	6.29E-05	0.634643505
BovineHD4100011364	14	26997876	6.33E-05	0.634643505
BovineHD0700029284	7	100041017	6.46E-05	0.634643505
BovineHD1900006746	19	23408808	6.63E-05	0.634643505
BovineHD1400007673	14	26634085	6.66E-05	0.634643505
BovineHD1900006742	19	23400125	6.72E-05	0.634643505
BovineHD0200005370	2	18673481	6.74E-05	0.634643505
BovineHD0600002218	6	9527080	6.88E-05	0.634643505
BovineHD0600002239	6	9559701	6.88E-05	0.634643505
Hapmap50665-BTA-34310	14	26542736	6.92E-05	0.634643505
BovineHD1900009910	19	33618742	7.04E-05	0.636831894
BovineHD1200026442	12	90222650	7.18E-05	0.640807987
BovineHD0700019075	7	65405624	7.78E-05	0.676713386
BovineHD2300005107	23	19735414	7.88E-05	0.676713386
BovineHD1800011493	18	38581381	7.88E-05	0.676713386
BovineHD0200009355	2	31580171	8.29E-05	0.699313057
BovineHD1500018514	15	64769653	8.35E-05	0.699313057
BovineHD1900009905	19	33596396	8.57E-05	0.70850701
Hapmap40383-BTA-100914	28	5052476	8.73E-05	0.712688361
BovineHD1500001814	15	7260612	9.01E-05	0.715954157
BovineHD1900009914	19	33633705	9.14E-05	0.715954157
Hapmap43850-BTA-43155	18	38621084	9.47E-05	0.715954157
BovineHD1800011502	18	38636829	9.47E-05	0.715954157
BovineHD0200009350	2	31558959	9.64E-05	0.715954157
BovineHD2400001344	24	4878467	9.66E-05	0.715954157
BovineHD4100011383	14	27337201	9.69E-05	0.715954157
BovineHD1400021339	14	76052992	9.94E-05	0.715954157
BovineHD1600023046	16	79073863	9.94E-05	0.715954157
BovineHD2700002771	27	8984304	9.95E-05	0.715954157
BovineHD2600010324	26	37525947	9.99E-05	0.715954157
BovineHD1500022472	15	77074344	0.000101359	0.715954157
BovineHD0300007799	3	24919710	0.000102262	0.715954157
BovineHD0700002966	7	11247793	0.000105104	0.715954157
BovineHD1800011519	18	38748121	0.00010575	0.715954157
BovineHD1700005113	17	17708839	0.000106538	0.715954157
BovineHD0200010054	2	34172042	0.000109485	0.715954157
BovineHD0200008880	2	30266779	0.000115089	0.715954157
BovineHD0900005990	9	22327288	0.000116329	0.715954157
ARS-BFGL-BAC-8052	14	23893220	0.000116473	0.715954157
BovineHD1800011503	18	38646515	0.000116711	0.715954157
BovineHD0300034575	3	118556377	0.000118246	0.715954157
BovineHD0100047068	1	75465440	0.00011906	0.715954157
BovineHD0900004324	9	16153905	0.000119622	0.715954157
BovineHD0400012966	4	47286869	0.000119955	0.715954157
BovineHD1500021150	15	73308522	0.000120687	0.715954157
BovineHD4100016380	24	4873601	0.000123013	0.715954157
BovineHD1900006677	19	23267341	0.000128553	0.715954157
BovineHD1000016464	10	55559179	0.000129344	0.715954157
BovineHD1000016466	10	55560451	0.000129344	0.715954157
BovineHD1000016468	10	55564008	0.000129344	0.715954157
BovineHD1000016470	10	55568794	0.000129344	0.715954157
BovineHD1400004490	14	15972554	0.000129536	0.715954157
BovineHD1400004491	14	15973960	0.000129536	0.715954157
BovineHD1900009903	19	33588646	0.000131627	0.715954157
BovineHD1900009904	19	33590233	0.000131627	0.715954157
BovineHD2800001470	28	5059596	0.000133234	0.715954157
BovineHD1600023043	16	79070007	0.000133635	0.715954157
BovineHD1700018630	17	64639054	0.000134012	0.715954157
BovineHD0900021523	9	77128270	0.000134279	0.715954157
BovineHD0900021524	9	77129265	0.000134279	0.715954157
BovineHD1400007682	14	26662633	0.0001352	0.715954157
BovineHD1400007685	14	26669442	0.0001352	0.715954157
BovineHD1900009908	19	33607457	0.000137076	0.715954157
BovineHD0300006511	3	20604009	0.000137411	0.715954157
BovineHD0900004916	9	18167674	0.00013818	0.715954157
BovineHD0700031974	7	109562583	0.00013897	0.715954157
BovineHD0700031976	7	109567154	0.00013897	0.715954157
Hapmap44892-BTA-50337	1	10102749	0.000140402	0.717809806
BovineHD0200005367	2	18667628	0.000148838	0.739912641
BovineHD0500031566	5	109513108	0.000149698	0.739912641
BovineHD0300007790	3	24898083	0.000149924	0.739912641
BovineHD1700018643	17	64701391	0.000150586	0.739912641
BovineHD2200001986	22	6587264	0.000152008	0.739912641
BovineHD1900012431	19	44074133	0.00015422	0.739912641
BovineHD0200005379	2	18692150	0.000155495	0.739912641
BovineHD1400007674	14	26639406	0.000156379	0.739912641
BovineHD0800000020	8	135066	0.000160832	0.739912641
BovineHD1000016469	10	55567906	0.000161247	0.739912641
BovineHD1000015567	10	52038306	0.00016171	0.739912641
BovineHD1200026438	12	90215966	0.000163849	0.739912641
BovineHD0400034144	4	117239452	0.000166232	0.739912641
BovineHD0600026362	6	94957049	0.000168714	0.739912641
BovineHD0900005742	9	21309228	0.000170469	0.739912641
BovineHD1900009922	19	33660290	0.000170923	0.739912641
BovineHD1900009923	19	33661015	0.000170923	0.739912641
BovineHD0100005510	1	18268296	0.000173355	0.739912641
ARS-BFGL-NGS-10346	17	12567376	0.00017393	0.739912641
BovineHD0400034143	4	117237448	0.000176555	0.739912641
BovineHD1400007646	14	26551730	0.000176688	0.739912641
BovineHD1400007573	14	26288440	0.000178835	0.739912641
BovineHD1400007578	14	26302589	0.000178835	0.739912641
BovineHD1400007585	14	26328185	0.000178835	0.739912641
BovineHD0800021285	8	70701096	0.000180657	0.739912641
BovineHD1700018641	17	64692947	0.000181022	0.739912641
BovineHD1700018645	17	64704866	0.000181022	0.739912641
BovineHD0300007797	3	24917893	0.000182354	0.739912641
BovineHD0200005377	2	18687407	0.000182804	0.739912641
BovineHD0800021469	8	71332765	0.000184031	0.739912641
BovineHD0500032196	5	111405366	0.000184544	0.739912641
BovineHD1400012147	14	42686555	0.000184786	0.739912641
BovineHD0400000338	4	1484701	0.000186364	0.739912641
BovineHD1400006458	14	22370956	0.000187402	0.739912641
BovineHD1400009084	14	31504492	0.000187605	0.739912641
BovineHD0200009168	2	31074873	0.000188424	0.739912641
BovineHD1900009917	19	33644055	0.000189853	0.739912641
BovineHD1700018633	17	64648147	0.000191389	0.739912641
BovineHD1400006460	14	22375772	0.000192296	0.739912641
BovineHD1400006256	14	21721296	0.000196787	0.739912641
BovineHD0300007787	3	24893923	0.000198613	0.739912641
BovineHD0300007792	3	24906783	0.000198613	0.739912641
BovineHD0300007793	3	24907623	0.000198613	0.739912641
BovineHD0300007794	3	24909434	0.000198613	0.739912641
BovineHD0200009348	2	31557011	0.000203436	0.739912641
BovineHD0200009349	2	31557703	0.000203436	0.739912641
BovineHD0400012959	4	47267588	0.000203448	0.739912641
BovineHD0200009345	2	31550275	0.000204007	0.739912641
BovineHD0200009346	2	31554148	0.000204007	0.739912641
BovineHD0200005026	2	17630797	0.000204488	0.739912641
ARS-BFGL-BAC-2388	19	23650335	0.000204697	0.739912641
BovineHD1900009829	19	33350081	0.000205161	0.739912641
BovineHD1900009832	19	33353122	0.000205161	0.739912641
BovineHD1900009830	19	33351058	0.000205869	0.739912641
BovineHD0200005136	2	17964876	0.000205975	0.739912641
BovineHD1000017128	10	57938942	0.000207194	0.739912641
BovineHD4100003314	4	116992654	0.000208666	0.739912641
BovineHD0300020178	3	68304359	0.000209739	0.739912641
BovineHD2300005111	23	19741567	0.000210518	0.739912641
BovineHD0300007800	3	24920557	0.000211971	0.739912641
BovineHD2500010887	25	38950584	0.000212701	0.739912641
BovineHD1900010590	19	36576999	0.000213618	0.739912641
BovineHD4100009832	12	90866597	0.000216212	0.739912641
BovineHD1400006254	14	21714549	0.000216535	0.739912641
BovineHD0300006867	3	21914022	0.000217652	0.739912641
Hapmap26308-BTC-057761	6	38576012	0.000218505	0.739912641
BovineHD0600004849	6	17672446	0.000218745	0.739912641
BovineHD2000019252	20	66683531	0.000222055	0.747334131
BovineHD0200005368	2	18668683	0.000230187	0.770827282
BovineHD1200026440	12	90219110	0.000233409	0.77773063
BovineHD0700021516	7	73199635	0.000235136	0.778510468
BovineHD1800011475	18	38503471	0.000235968	0.778510468
BovineHD0600033988	6	118787056	0.000238018	0.781423071
BovineHD1400012136	14	42649313	0.00024393	0.793058424
BovineHD1400012137	14	42652140	0.00024393	0.793058424
BovineHD1000014674	10	48666084	0.000246727	0.797990043
BovineHD0600028996	6	104011160	0.00024783	0.797990043
BovineHD2800001469	28	5056894	0.000251155	0.80109637
BovineHD2900000413	29	1804269	0.000253072	0.80109637
BovineHD0400032538	4	112892960	0.000254684	0.80109637
BovineHD2200015618	22	54875817	0.000254801	0.80109637
BovineHD1100031345	11	95261440	0.00025636	0.80109637
BovineHD0800031334	8	105134664	0.000256615	0.80109637
BovineHD4100009833	12	90870335	0.00026311	0.80109637
BovineHD1000023015	10	80832382	0.000266076	0.80109637
BovineHD2300009452	23	32534794	0.000267607	0.80109637
BovineHD2700003279	27	11033559	0.000272655	0.80109637
BovineHD2300003322	23	13203309	0.000273168	0.80109637
BovineHD1900006684	19	23284490	0.000273237	0.80109637
BovineHD1800007281	18	23730939	0.000273572	0.80109637
BovineHD2500009530	25	34608632	0.000274152	0.80109637
BovineHD2600010326	26	37534213	0.000274685	0.80109637
BovineHD1400007771	14	27050379	0.000274749	0.80109637
BovineHD0300011881	3	38599449	0.00027542	0.80109637
BovineHD0600002264	6	9640292	0.000275491	0.80109637
BovineHD0200002284	2	7856763	0.000276688	0.80109637
BovineHD0200002285	2	7857357	0.000276688	0.80109637
BovineHD1800012103	18	41111441	0.000277123	0.80109637
BovineHD0200005325	2	18565916	0.000278196	0.80109637
BovineHD0200035024	2	120781107	0.000282946	0.80109637
BovineHD0200035026	2	120783694	0.000282946	0.80109637
BovineHD0200035027	2	120784862	0.000282946	0.80109637
BovineHD0200035028	2	120788355	0.000282946	0.80109637
BovineHD0200035029	2	120789846	0.000282946	0.80109637
BovineHD1400021329	14	76027033	0.000283482	0.80109637
BovineHD1400021330	14	76031384	0.000283482	0.80109637
BovineHD0600021812	6	78793914	0.000290507	0.804415474
BovineHD0400012960	4	47271529	0.000292426	0.804415474
BovineHD4100004563	6	38433476	0.000292651	0.804415474
BovineHD1500000795	15	3526344	0.000292718	0.804415474
BovineHD1300005201	13	18239658	0.000293146	0.804415474
BovineHD0800000006	8	41617	0.000293307	0.804415474
BovineHD2100004702	21	16978483	0.000295529	0.804415474
BovineHD2800003655	28	12690008	0.000296874	0.804415474
BovineHD0200005363	2	18661234	0.000297247	0.804415474
BovineHD1000023011	10	80801605	0.000299376	0.804415474
BovineHD1600009425	16	32995200	0.000299533	0.804415474
BovineHD0800021282	8	70694194	0.000300535	0.804415474
BovineHD1700009314	17	33538941	0.000300809	0.804415474
BovineHD1200026619	12	90880998	0.000302673	0.804415474
ARS-BFGL-NGS-56364	12	90888686	0.000302673	0.804415474
BovineHD1300022422	13	77458196	0.000307958	0.804909666
BovineHD2600007920	26	29646104	0.000311938	0.804909666
BovineHD0200023210	2	80715953	0.000313261	0.804909666
BovineHD0800029992	8	101204605	0.000313469	0.804909666
BovineHD0200004559	2	15976418	0.000314956	0.804909666
Hapmap51050-BTA-79767	7	72882903	0.000316137	0.804909666
BovineHD0700025839	7	88253357	0.000316899	0.804909666
BovineHD2900000404	29	1786380	0.000317742	0.804909666
BovineHD1100020543	11	71883635	0.000320435	0.804909666
BTB-01224604	1	14853644	0.000322003	0.804909666
BovineHD1800011461	18	38460833	0.000322088	0.804909666
BovineHD1800011462	18	38462030	0.000322088	0.804909666
BovineHD1800011464	18	38465485	0.000322088	0.804909666
ARS-BFGL-NGS-12047	18	38471116	0.000322088	0.804909666
BovineHD1800011468	18	38478586	0.000322088	0.804909666
BovineHD1800011470	18	38486318	0.000322088	0.804909666
BovineHD0700025813	7	88166391	0.000329223	0.816355627
BovineHD0700029227	7	99850905	0.000329594	0.816355627
BovineHD1200026393	12	90096087	0.000330691	0.816355627
BovineHD0700021440	7	72957238	0.000331544	0.816355627
BovineHD0900004323	9	16151985	0.000333946	0.819257941
BovineHD2700003276	27	11022711	0.00033572	0.820202794
BovineHD0600009628	6	34527774	0.000336781	0.820202794
BovineHD0400027820	4	99383368	0.000340351	0.823261837
BovineHD1700020279	17	69511549	0.000340495	0.823261837
BovineHD0600034000	6	118802722	0.000346203	0.829281925
BovineHD1200026395	12	90099011	0.00034631	0.829281925
BovineHD2900012094	29	40010283	0.000350034	0.829281925
ARS-BFGL-NGS-85785	15	80216620	0.000350568	0.829281925
BovineHD1600009424	16	32993869	0.00035082	0.829281925
BovineHD2200006258	22	21672605	0.000353538	0.829281925
BovineHD0400034134	4	117215749	0.000356626	0.829281925
BovineHD0600031115	6	110393746	0.00036204	0.829281925
BovineHD1800011966	18	40661689	0.000362332	0.829281925
BovineHD1400007323	14	25276491	0.000365477	0.829281925
BovineHD4100011295	14	25284162	0.000365477	0.829281925
BovineHD0900005971	9	22263860	0.000370664	0.829281925
BovineHD0900005978	9	22271460	0.000370664	0.829281925
BovineHD2600007911	26	29622014	0.000371176	0.829281925
BovineHD0300013401	3	43964739	0.000371732	0.829281925
BovineHD0400027819	4	99382580	0.000371965	0.829281925
BovineHD0600008869	6	31626976	0.000374528	0.829281925
BovineHD1400009076	14	31466368	0.000374836	0.829281925
BovineHD2200006259	22	21674040	0.000379572	0.829281925
BovineHD0500031565	5	109508650	0.000379676	0.829281925
BovineHD0200005372	2	18682140	0.000381321	0.829281925
BovineHD0500031574	5	109540297	0.000384624	0.829281925
BTB-00065996	2	18660276	0.000385144	0.829281925
BovineHD0300031369	3	109227970	0.000385388	0.829281925
BovineHD0200005025	2	17625477	0.000385594	0.829281925
BovineHD0700031973	7	109561591	0.00038753	0.829281925
BovineHD0700013530	7	46813685	0.000388073	0.829281925
BovineHD1600009427	16	32998382	0.000390102	0.829281925
BovineHD1400006572	14	22790072	0.00039206	0.829281925
BovineHD1500003920	15	15647560	0.000393604	0.829281925
BovineHD2300005833	23	22078934	0.000396896	0.829281925
BovineHD0200002287	2	7858830	0.000398119	0.829281925
BovineHD1400007513	14	26027338	0.000400011	0.829281925
Hapmap51771-BTA-86230	29	20368742	0.000400318	0.829281925
BovineHD1600009433	16	33024503	0.000402415	0.829281925
BovineHD1400009079	14	31482154	0.000402466	0.829281925
BovineHD1400009082	14	31497667	0.000402466	0.829281925
BovineHD2700003274	27	11019207	0.00040802	0.829281925
BovineHD2700003277	27	11024100	0.00040802	0.829281925
BovineHD0500006518	5	22493508	0.000410749	0.829281925
BovineHD0800003797	8	11584065	0.000413691	0.829281925
BovineHD0500029826	5	104267095	0.000413719	0.829281925
BovineHD0100009075	1	30914552	0.000414218	0.829281925
BovineHD0400033895	4	116598396	0.000416769	0.829281925
BovineHD1700018651	17	64736358	0.000423101	0.829281925
BovineHD2800005759	28	21686084	0.000426523	0.829281925
BovineHD2000019254	20	66688033	0.000426958	0.829281925
BovineHD0400010611	4	37874705	0.000432038	0.829281925
BovineHD1600009431	16	33016332	0.000433321	0.829281925
BovineHD1600009432	16	33018895	0.000433321	0.829281925
BovineHD1400012131	14	42623884	0.000438658	0.829281925
BovineHD1100027676	11	95143041	0.000439563	0.829281925
BovineHD0300010886	3	35077353	0.00043975	0.829281925
BovineHD1000010665	10	33664625	0.000440332	0.829281925
BovineHD0200002300	2	7882601	0.000441765	0.829281925
BovineHD0500031571	5	109528621	0.000444115	0.829281925
BovineHD0500031572	5	109533665	0.000444115	0.829281925
BovineHD0500031573	5	109536903	0.000444115	0.829281925
BovineHD1900006571	19	22849298	0.000446514	0.829281925
BovineHD0600031111	6	110374784	0.000447503	0.829281925
BovineHD1400006565	14	22773399	0.000447887	0.829281925
BovineHD0200036923	2	127232675	0.000450014	0.829281925
BovineHD0500018036	5	64540033	0.000450727	0.829281925
BovineHD1900006850	19	23681103	0.000450782	0.829281925
BovineHD0700021435	7	72937172	0.000450813	0.829281925
ARS-BFGL-NGS-5432	19	7833508	0.000452468	0.829281925
BovineHD0200016439	2	57912692	0.00045287	0.829281925
BovineHD0200016440	2	57913785	0.00045287	0.829281925
BovineHD1900009529	19	32336702	0.000456779	0.829281925
BovineHD0500029822	5	104228271	0.000457654	0.829281925
BovineHD2100000074	21	677598	0.000458	0.829281925
BovineHD1000017125	10	57927405	0.000466146	0.829281925
Hapmap46986-BTA-34282	14	25307116	0.00046646	0.829281925
BovineHD1400024067	14	19457864	0.000470555	0.829281925
BovineHD1900006698	19	23311449	0.000471246	0.829281925
BovineHD4100014053	19	23312266	0.000471246	0.829281925
ARS-BFGL-NGS-15111	19	23314971	0.000471246	0.829281925
BovineHD1900006700	19	23317497	0.000471246	0.829281925
BovineHD2000021022	20	71971771	0.000472984	0.829281925
Hapmap43251-BTA-37612	15	73304557	0.000475307	0.829281925
BovineHD2000019248	20	66676709	0.000475584	0.829281925
BovineHD0600031413	6	111093577	0.000475614	0.829281925
BovineHD0100009277	1	32004699	0.000476632	0.829281925
BovineHD1100027674	11	95133952	0.000476958	0.829281925
BovineHD1400009099	14	31556380	0.000478442	0.829281925
BovineHD1400012152	14	42714734	0.000479712	0.829281925
BovineHD0800005143	8	16419151	0.0004814	0.829281925
BovineHD1400012038	14	42298247	0.00048151	0.829281925
BovineHD1000016467	10	55562883	0.000482364	0.829281925
BovineHD2500003237	25	11636219	0.000482963	0.829281925
BovineHD0600031109	6	110372286	0.000485089	0.829281925
BovineHD0700031967	7	109552597	0.000487258	0.829281925
BovineHD0700016873	7	58953919	0.000490097	0.829281925
BovineHD0200016345	2	57655068	0.000491056	0.829281925
BovineHD2300005832	23	22078015	0.000491439	0.829281925
BovineHD0400031039	4	108712925	0.000491707	0.829281925
BovineHD1800011460	18	38458056	0.000491739	0.829281925
BovineHD1800011466	18	38476820	0.000491739	0.829281925
BovineHD1800011471	18	38488933	0.000491739	0.829281925
Hapmap27112-BTC-063342	14	27271835	0.000493484	0.829281925
BovineHD0600008863	6	31618770	0.000493503	0.829281925
BovineHD0600008868	6	31626047	0.000493503	0.829281925
BovineHD0200002297	2	7879413	0.000494109	0.829281925
BovineHD0200002301	2	7883376	0.000494109	0.829281925
BovineHD0200002302	2	7886921	0.000494109	0.829281925
BovineHD0200035030	2	120792384	0.000497218	0.829281925
BovineHD1200026394	12	90097082	0.000497295	0.829281925
BovineHD1900017237	19	60220981	0.000499191	0.829281925
BovineHD0600009630	6	34538519	0.000501168	0.829281925
BovineHD0800029990	8	101198829	0.000501401	0.829281925
BovineHD1900006723	19	23364126	0.000502303	0.829281925
BovineHD0200005229	2	18242286	0.000502914	0.829281925
BovineHD0200002313	2	7918231	0.000502922	0.829281925
ARS-BFGL-NGS-66553	14	22800695	0.000505549	0.829281925
BovineHD1800011735	18	39800320	0.000506443	0.829281925
BovineHD0600009624	6	34510191	0.000506542	0.829281925
BovineHD0200002298	2	7880536	0.000507857	0.829281925
BovineHD1600023042	16	79068701	0.000508065	0.829281925
BovineHD0600031127	6	110409175	0.000509623	0.829281925
BovineHD0700003005	7	11332696	0.000510522	0.829281925
BovineHD1500021151	15	73311385	0.000512067	0.829281925
BovineHD0700016874	7	58954373	0.000513395	0.829281925
BovineHD0700016875	7	58955689	0.000513395	0.829281925
BovineHD0600031110	6	110373589	0.00051511	0.829281925
BovineHD0200005358	2	18651520	0.000515729	0.829281925
BovineHD0200008885	2	30284104	0.000516692	0.829281925
BovineHD0700021427	7	72901956	0.000517739	0.829281925
BovineHD0700021432	7	72925950	0.000517739	0.829281925
BovineHD0700021433	7	72928394	0.000517739	0.829281925
BovineHD0200002307	2	7896398	0.000520336	0.829281925
BovineHD1500001355	15	5535309	0.000521172	0.829281925
BovineHD0600028995	6	104010454	0.000523053	0.829281925
BovineHD2800005761	28	21694501	0.000531665	0.829281925
BovineHD2800005762	28	21695456	0.000531665	0.829281925
BovineHD0700032060	7	109767746	0.000533841	0.829281925
BovineHD0500032197	5	111408951	0.000533967	0.829281925
BovineHD0200002289	2	7860042	0.000535307	0.829281925
BovineHD1400006434	14	22284457	0.000538063	0.829281925
BovineHD1600009428	16	33002827	0.000539272	0.829281925
BovineHD4100012154	15	67431823	0.000540779	0.829281925
BovineHD1400006490	14	22506105	0.000541181	0.829281925
BovineHD0600026364	6	94960821	0.000543038	0.829281925
BovineHD1500001346	15	5518657	0.000545157	0.829281925
BovineHD1500001348	15	5519670	0.000545157	0.829281925
BovineHD0800005145	8	16429164	0.000545351	0.829281925
BovineHD0700013528	7	46809214	0.000547253	0.829281925
BTB-01401147	7	46835388	0.000547253	0.829281925
BovineHD0200016441	2	57916971	0.000551575	0.829281925
BovineHD0100041533	1	144194554	0.000552639	0.829281925
BovineHD0700029418	7	100651390	0.000552946	0.829281925
BovineHD2700000435	27	1323276	0.00055321	0.829281925
BovineHD0400034145	4	117240334	0.000555289	0.829281925
BovineHD0700013537	7	46830275	0.000555349	0.829281925
BovineHD2800001265	28	4280090	0.000555699	0.829281925
BovineHD0600027483	6	98826864	0.000558253	0.829281925
BovineHD0900005975	9	22267482	0.000559426	0.829281925
BovineHD0900005977	9	22270923	0.000559426	0.829281925
BovineHD0600005516	6	20093005	0.000560266	0.829281925
BovineHD0700031968	7	109553286	0.000560928	0.829281925
BovineHD0700031969	7	109554114	0.000560928	0.829281925
BovineHD1700015974	17	56278475	0.00056226	0.829281925
BovineHD1700015977	17	56280954	0.00056226	0.829281925
BovineHD0200002291	2	7862942	0.00056303	0.829281925
BovineHD1400009085	14	31506519	0.000564035	0.829281925
BovineHD1200026389	12	90089604	0.000564148	0.829281925
BovineHD1200026447	12	90239085	0.000565814	0.829281925
BovineHD0200016350	2	57672167	0.000567554	0.829281925
BovineHD1900011851	19	41607189	0.00056901	0.829281925
BovineHD0200002283	2	7856135	0.000569176	0.829281925
BovineHD0200002286	2	7858323	0.000569176	0.829281925
BovineHD0200002292	2	7864321	0.000569176	0.829281925
BovineHD0200016437	2	57911404	0.000569325	0.829281925
BovineHD1600023079	16	79207279	0.000571834	0.829281925
BovineHD1600009429	16	33007403	0.000572325	0.829281925
BovineHD0300034576	3	118561273	0.000572498	0.829281925
BovineHD0200011755	2	40266910	0.000572962	0.829281925
BovineHD1600009436	16	33032019	0.000574686	0.829281925
BovineHD1900006328	19	22171727	0.000576797	0.829281925
BovineHD1100031326	11	84944865	0.000577166	0.829281925
BovineHD0200016445	2	57924275	0.000577214	0.829281925
BovineHD1500001351	15	5524834	0.000577652	0.829281925
BovineHD0600033992	6	118791674	0.000578395	0.829281925
BovineHD1400010322	14	35844916	0.00057852	0.829281925
BovineHD1400010324	14	35846605	0.00057852	0.829281925
BovineHD1000016463	10	55557921	0.000578819	0.829281925
BovineHD1000016465	10	55559777	0.000578819	0.829281925
BovineHD1700018628	17	64631945	0.000579109	0.829281925
BovineHD1800011485	18	38548873	0.00057979	0.829281925
BovineHD1800011487	18	38558386	0.00057979	0.829281925
BovineHD1800011490	18	38563079	0.00057979	0.829281925
BovineHD1900000857	19	3690828	0.000580145	0.829281925
BovineHD1800011506	18	38650582	0.000580722	0.829281925
BovineHD0500014305	5	49719085	0.000585056	0.829849789
Hapmap40974-BTA-41797	17	66919563	0.000585813	0.829849789
BovineHD0300020313	3	68747664	0.000586577	0.829849789
Hapmap39064-BTA-55787	23	22080127	0.000586861	0.829849789
BovineHD1400024072	14	23942592	0.000589476	0.829849789
BovineHD2300006639	23	24528897	0.000589511	0.829849789
BovineHD2900012100	29	40039026	0.000594054	0.829849789
BovineHD2000019255	20	66688483	0.000595423	0.829849789
BovineHD0600031116	6	110394592	0.000595929	0.829849789
BovineHD1800011472	18	38497483	0.000595988	0.829849789
BovineHD1800011473	18	38499893	0.000595988	0.829849789
BovineHD1800011474	18	38501348	0.000595988	0.829849789
Hapmap27512-BTC-040568	6	52655212	0.000600937	0.835004499
BovineHD1300009490	13	32555032	0.000603651	0.836656771
BovineHD0200016348	2	57668121	0.000605368	0.836656771
BovineHD0100021872	1	76081511	0.000605874	0.836656771
BovineHD1900000860	19	3694497	0.000607537	0.837227706
ARS-BFGL-NGS-119559	17	66971462	0.000609279	0.837903823
BovineHD1700009305	17	33496466	0.000611367	0.838222406
BovineHD0800005142	8	16417753	0.000612634	0.838222406
BovineHD2900014562	29	49432279	0.000615337	0.838222406
BovineHD1500013568	15	47329439	0.000616112	0.838222406
BovineHD0500029803	5	104187138	0.000618494	0.838222406
BovineHD0500029805	5	104190066	0.000618494	0.838222406
BovineHD0500029818	5	104217708	0.000618494	0.838222406
BovineHD2100015377	21	53743008	0.000621228	0.838222406
BovineHD1900016946	19	59316416	0.000622236	0.838222406
BovineHD2900001684	29	6037824	0.000622548	0.838222406
BovineHD1400007102	14	24470245	0.000624404	0.838222406
BovineHD0400031623	4	110429267	0.000626856	0.838222406
BovineHD4100014140	19	33357668	0.000632803	0.838222406
BovineHD0200009515	2	32173950	0.000634061	0.838222406
BovineHD1900006747	19	23412569	0.000637034	0.838222406
BovineHD1900006749	19	23419152	0.000637034	0.838222406
BovineHD1600011196	16	39033460	0.000642662	0.838222406
BovineHD0500006001	5	20766252	0.000644705	0.838222406
ARS-BFGL-NGS-13464	15	30685947	0.000648988	0.838222406
BovineHD1400009110	14	31597932	0.00064973	0.838222406
BovineHD1400015750	14	56652113	0.000650372	0.838222406
BovineHD0400033296	4	115059528	0.000652582	0.838222406
BovineHD1700000482	17	2182553	0.000653675	0.838222406
BovineHD1900006722	19	23362952	0.000655368	0.838222406
BovineHD0700020413	7	69656814	0.000656372	0.838222406
BovineHD0400010606	4	37855881	0.00065674	0.838222406
BovineHD1100031743	11	95067419	0.000657366	0.838222406
BovineHD0900007439	9	27686982	0.000658668	0.838222406
BovineHD1500008160	15	30586672	0.000659427	0.838222406
BovineHD2200015349	22	54055003	0.000661432	0.838222406
BovineHD1600023044	16	79071078	0.000662764	0.838222406
BovineHD1400008783	14	30393246	0.000664578	0.838222406
BovineHD1400008784	14	30399238	0.000664578	0.838222406
BovineHD0400031621	4	110425194	0.000666052	0.838222406
BovineHD0200016448	2	57930702	0.000666117	0.838222406
BovineHD1400006493	14	22517710	0.000668087	0.838222406
BovineHD1900009014	19	30690441	0.00066845	0.838222406
BovineHD1500001659	15	6623844	0.000668631	0.838222406
BovineHD1500021147	15	73296623	0.00066943	0.838222406
BovineHD0400000326	4	1447818	0.000670279	0.838222406
BovineHD0200007463	2	25909645	0.000671473	0.838222406
BovineHD0300015911	3	52686407	0.000675522	0.838222406
BovineHD0300015912	3	52687237	0.000675522	0.838222406
BovineHD0300015919	3	52727659	0.000675522	0.838222406
BovineHD0400016604	4	60904709	0.000678515	0.838222406
BovineHD0200015532	2	54823442	0.000679658	0.838222406
BovineHD0400003432	4	11344826	0.0006819	0.838222406
BovineHD1400010243	14	35537452	0.000683386	0.838222406
BovineHD1100009251	11	30946244	0.000683879	0.838222406
BovineHD1500021141	15	73273711	0.00068625	0.838222406
ARS-BFGL-NGS-107698	17	64637527	0.000686657	0.838222406
BovineHD0800003154	8	9739038	0.000688749	0.838222406
Hapmap59686-rs29020689	14	24365162	0.000689042	0.838222406
BovineHD0200009344	2	31549251	0.000689512	0.838222406
BovineHD0200009347	2	31556057	0.000689512	0.838222406
BovineHD0400031654	4	110587893	0.000690943	0.838222406
BovineHD0100009076	1	30917969	0.000691272	0.838222406
BovineHD0600005515	6	20091039	0.000691409	0.838222406
BovineHD1200026392	12	90093584	0.000694212	0.838222406
ARS-BFGL-BAC-33779	18	53281931	0.000694675	0.838222406
BovineHD0400033258	4	114979841	0.00069646	0.838222406
BovineHD0800005140	8	16413475	0.000696753	0.838222406
BovineHD0800005141	8	16415377	0.000696753	0.838222406
ARS-BFGL-NGS-72820	9	14091890	0.000697802	0.838222406
BovineHD1000014675	10	48667002	0.000699552	0.838222406
BovineHD1700015663	17	55247896	0.000700975	0.838222406
BovineHD0400033926	4	116684472	0.000703473	0.838222406
BovineHD0600033984	6	118771458	0.000704094	0.838222406
BovineHD1400007025	14	24226206	0.000706173	0.838222406
Hapmap48442-BTA-69255	10	51918601	0.000706537	0.838222406
BovineHD1900017236	19	60220268	0.000708508	0.838222406
BovineHD1000016941	10	56982852	0.00070874	0.838222406
BovineHD1000016942	10	56983643	0.00070874	0.838222406
BovineHD1000016950	10	57020213	0.00070874	0.838222406
BovineHD1000017126	10	57929873	0.000708895	0.838222406
BovineHD1100011674	11	39498426	0.00070897	0.838222406
BovineHD1000000960	10	3093157	0.000710552	0.838222406
INRA-685	3	56473625	0.000710802	0.838222406
BovineHD1000000957	10	3080296	0.000711306	0.838222406
BovineHD1400007331	14	25315687	0.000712256	0.838222406
BovineHD0200016451	2	57937486	0.000714979	0.838222406
BovineHD0200017618	2	61333195	0.000715964	0.838222406
BovineHD0200016344	2	57653852	0.000720198	0.838222406
BovineHD1800002560	18	7341653	0.00072352	0.838222406
BovineHD0400035206	4	120245239	0.000724434	0.838222406
BovineHD1400012134	14	42643454	0.000725568	0.838222406
BovineHD1400012135	14	42647142	0.000725568	0.838222406
BovineHD1400008241	14	28572059	0.000725834	0.838222406
BovineHD0600026755	6	96168795	0.000727173	0.838222406
BovineHD1500001354	15	5529414	0.000727224	0.838222406
BovineHD0600005553	6	20154056	0.00073048	0.838222406
BovineHD0500031568	5	109518267	0.000734179	0.838222406
BovineHD0200023166	2	80558279	0.000737253	0.838222406
BovineHD1400009107	14	31587857	0.000738449	0.838222406
BovineHD1400009118	14	31633866	0.000738449	0.838222406
BovineHD4100007075	8	99444896	0.000738678	0.838222406
BovineHD1900009011	19	30680638	0.000738829	0.838222406
BovineHD1100022592	11	78735282	0.000738859	0.838222406
BovineHD0900006691	9	24805083	0.000738947	0.838222406
BovineHD0800003809	8	11605061	0.00073903	0.838222406
BovineHD0600003439	6	13268747	0.000739059	0.838222406
BovineHD1600018824	16	66414575	0.000739161	0.838222406
BovineHD0100008192	1	27490147	0.000741632	0.838222406
BovineHD0800021269	8	70663786	0.000744417	0.838222406
BovineHD1800018716	18	64569519	0.000744865	0.838222406
BovineHD2600010323	26	37522495	0.000751148	0.838222406
BovineHD4100014834	20	62421916	0.000756474	0.838222406
BovineHD0600031119	6	110397254	0.000757772	0.838222406
BovineHD0600031125	6	110405205	0.000757772	0.838222406
BovineHD0600031126	6	110407815	0.000757772	0.838222406
BovineHD0600033999	6	118799397	0.00075839	0.838222406
BovineHD1100014318	11	48653465	0.000760578	0.838222406
BovineHD1500021144	15	73284033	0.00076138	0.838222406
BovineHD0100039339	1	137820836	0.000763478	0.838222406
BovineHD1900007014	19	24304420	0.000764733	0.838222406
BovineHD0900026259	9	92824464	0.000766789	0.838222406
BovineHD1400007788	14	27123573	0.000766889	0.838222406
BovineHD1500001347	15	5519119	0.000767032	0.838222406
BovineHD1500001350	15	5524227	0.000767032	0.838222406
BovineHD1500001353	15	5526221	0.000767032	0.838222406
BovineHD1000010778	10	34063722	0.00076843	0.838222406
Hapmap52594-rs29026993	2	31569746	0.000772511	0.838222406
BovineHD1400011449	14	39900598	0.000772739	0.838222406
BovineHD1800014916	18	50706967	0.000773787	0.838222406
BovineHD1800011730	18	39766639	0.000775652	0.838222406
BovineHD0900004373	9	16283160	0.000777446	0.838222406
BovineHD0200009358	2	31592537	0.000778556	0.838222406
BovineHD0900004911	9	18143220	0.000779092	0.838222406
BovineHD1500004581	15	18031751	0.000779781	0.838222406
BovineHD2600010044	26	36697794	0.000784484	0.838222406
BovineHD4100008273	10	80830107	0.00078493	0.838222406
BovineHD0200002288	2	7859297	0.000785264	0.838222406
BovineHD0200023946	2	83849801	0.000785984	0.838222406
BovineHD0600002981	6	12131711	0.000788347	0.838222406
BovineHD1900009834	19	33359164	0.000789445	0.838222406
BovineHD2000010170	20	35597119	0.000789784	0.838222406
BovineHD1700009315	17	33540089	0.000789891	0.838222406
BTB-00079368	2	9163293	0.000794705	0.838222406
BovineHD1900009901	19	33572408	0.000796416	0.838222406
BovineHD1800011476	18	38510991	0.000798006	0.838222406
BovineHD1800011480	18	38520787	0.000798006	0.838222406
BovineHD1800011482	18	38527916	0.000798006	0.838222406
BovineHD0600008860	6	31612450	0.000806905	0.838222406
BovineHD0600008864	6	31620288	0.000806905	0.838222406
BovineHD0600008865	6	31621042	0.000806905	0.838222406
BovineHD0600033996	6	118795657	0.000808003	0.838222406
BovineHD0600031128	6	110409695	0.000808067	0.838222406
BovineHD1400008113	14	28179117	0.000808234	0.838222406
BovineHD1100030850	11	106361843	0.000808572	0.838222406
ARS-BFGL-NGS-62892	8	99484529	0.000808826	0.838222406
BovineHD0200005171	2	18087478	0.000810525	0.838222406
BovineHD0400033294	4	115055409	0.000813709	0.838222406
BovineHD1700019723	17	67949917	0.000814535	0.838222406
BovineHD2900006467	29	22635045	0.000825689	0.838222406
BovineHD1000014679	10	48681288	0.000827577	0.838222406
BovineHD1300019993	13	69966405	0.00083315	0.838222406
BovineHD0200009173	2	31078976	0.000835833	0.838222406
BovineHD0200008886	2	30287915	0.000838016	0.838222406
BovineHD2700000421	27	1299083	0.000839768	0.838222406
BovineHD0600003324	6	13016679	0.000840093	0.838222406
BovineHD0600003325	6	13020387	0.000840093	0.838222406
BovineHD0200005369	2	18671537	0.000840319	0.838222406
BovineHD1400012127	14	42613321	0.000841592	0.838222406
BovineHD1900009900	19	33571116	0.000842464	0.838222406
BovineHD1200019308	12	70243391	0.00084363	0.838222406
ARS-BFGL-BAC-3576	16	26818129	0.00085616	0.838222406
BovineHD1800006498	18	21067423	0.000857341	0.838222406
BovineHD0800033279	8	71821457	0.000857351	0.838222406
BovineHD0400010312	4	36753532	0.000865827	0.838222406
BovineHD1400006992	14	24114365	0.000867055	0.838222406
BovineHD1100021470	11	75297882	0.00086891	0.838222406
BovineHD1700003639	17	12562057	0.000869124	0.838222406
BovineHD0200016449	2	57931456	0.000869701	0.838222406
BovineHD0300006864	3	21902480	0.000870252	0.838222406
BovineHD0300006865	3	21907558	0.000870252	0.838222406
BovineHD1700015665	17	55252328	0.000870339	0.838222406
BovineHD1700015670	17	55271553	0.000870339	0.838222406
BovineHD1700015671	17	55272806	0.000870339	0.838222406
BovineHD1700015672	17	55273414	0.000870339	0.838222406
BovineHD1700015675	17	55277950	0.000870339	0.838222406
BovineHD1700015676	17	55278864	0.000870339	0.838222406
ARS-BFGL-NGS-23393	17	55286636	0.000870339	0.838222406
BovineHD0200002304	2	7890993	0.000871	0.838222406
BovineHD0200002290	2	7862312	0.000872202	0.838222406
BovineHD0200035020	2	120770022	0.000874209	0.838222406
BovineHD1900000856	19	3689372	0.000874248	0.838222406
BovineHD1900006692	19	23293699	0.00087576	0.838222406
BovineHD1900006694	19	23295638	0.00087576	0.838222406
BovineHD1900006695	19	23298792	0.00087576	0.838222406
BovineHD0500018377	5	65565345	0.000877313	0.838222406
BovineHD0200016349	2	57670839	0.000877335	0.838222406
BovineHD0700031971	7	109556780	0.000878339	0.838222406
BovineHD1000010664	10	33663111	0.000880467	0.838222406
BovineHD1900007013	19	24301900	0.000880717	0.838222406
BovineHD1900006579	19	22890709	0.000881828	0.838222406
BovineHD1300020004	13	70025879	0.000882061	0.838222406
BovineHD1200026441	12	90222068	0.00088211	0.838222406
ARS-BFGL-NGS-97821	14	23946436	0.000885575	0.838222406
BovineHD1500004582	15	18041105	0.000887452	0.838222406
BovineHD0700025666	7	87597931	0.000889025	0.838222406
BovineHD1000001586	10	5317157	0.000889679	0.838222406
BovineHD1900009840	19	33365994	0.000890196	0.838222406
BovineHD1900009841	19	33366682	0.000890196	0.838222406
BovineHD1900009842	19	33367460	0.000890196	0.838222406
BovineHD0900005870	9	21893625	0.000890458	0.838222406
BovineHD1700003640	17	12564467	0.000890664	0.838222406
BovineHD2200007788	22	27121386	0.000891454	0.838222406
BovineHD2200007790	22	27127236	0.000891454	0.838222406
BovineHD0500031576	5	109546312	0.000896644	0.838222406
BovineHD0600034002	6	118809689	0.000899882	0.838222406
BovineHD1500001360	15	5550412	0.000902926	0.838222406
BovineHD1900001468	19	5817307	0.000906983	0.838222406
BovineHD0100041529	1	144188483	0.000907312	0.838222406
ARS-BFGL-NGS-3885	12	90101327	0.000907613	0.838222406
BovineHD2700003281	27	11040218	0.000907627	0.838222406
BovineHD0900000695	9	3628193	0.000911461	0.838222406
BovineHD0700010932	7	37921373	0.000912404	0.838222406
BovineHD0500031570	5	109525396	0.000915739	0.838222406
BovineHD1400007065	14	24359161	0.000916553	0.838222406
BovineHD0600011613	6	42647591	0.000917011	0.838222406
BovineHD1600016444	16	58771196	0.000921649	0.838222406
BovineHD0600002354	6	9972038	0.000925817	0.838222406
BovineHD0600002355	6	9974016	0.000925817	0.838222406
BovineHD0600002356	6	9978095	0.000925817	0.838222406
BovineHD0400029302	4	104126540	0.000925825	0.838222406
BovineHD0700021819	7	74067253	0.000925965	0.838222406
BovineHD1900000865	19	3711358	0.000926119	0.838222406
BovineHD1900006750	19	23419823	0.000926521	0.838222406
BovineHD1600009435	16	33029812	0.000927427	0.838222406
BovineHD1000025667	10	90024509	0.000928002	0.838222406
BovineHD1400006571	14	22788896	0.000928845	0.838222406
BovineHD1400006574	14	22799234	0.000928845	0.838222406
BovineHD0400031545	4	110225263	0.000931847	0.838222406
BovineHD0100003243	1	10107341	0.00093221	0.838222406
BovineHD1800014912	18	50700055	0.000932286	0.838222406
BovineHD0100027233	1	95830840	0.000935465	0.838222406
BovineHD4100000556	1	95837536	0.000935465	0.838222406
BovineHD2000010167	20	35589397	0.000936059	0.838222406
BovineHD0200016450	2	57936544	0.00093742	0.838222406
BovineHD1500008195	15	30687363	0.000937617	0.838222406
BovineHD0600004390	6	16243871	0.000937747	0.838222406
BovineHD2900004307	29	14661391	0.00093795	0.838222406
BovineHD0200005492	2	19075750	0.000941169	0.838222406
BovineHD1600023848	16	81483724	0.000945539	0.838222406
BovineHD1900009013	19	30684023	0.000946329	0.838222406
BovineHD0900005988	9	22324738	0.000947136	0.838222406
BovineHD1200026637	12	90936817	0.000947397	0.838222406
BTB-00951350	27	10377999	0.000947846	0.838222406
BovineHD1200026456	12	90269201	0.000948024	0.838222406
BovineHD1600023775	16	81276293	0.000952907	0.838222406
BovineHD1600023776	16	81277910	0.000952907	0.838222406
BovineHD1600023777	16	81279171	0.000952907	0.838222406
BovineHD1600023785	16	81300141	0.000952907	0.838222406
BovineHD1600023833	16	81438642	0.000952907	0.838222406
BovineHD1100011561	11	39089842	0.00095401	0.838222406
BovineHD1100011563	11	39091347	0.00095401	0.838222406
BovineHD0600002348	6	9955140	0.000957415	0.838222406
BovineHD1400007125	14	24532336	0.000958419	0.838222406
BovineHD4100011355	14	26901317	0.000958596	0.838222406
BovineHD0200009183	2	31105356	0.000959862	0.838222406
BovineHD1200022060	12	77696512	0.000964305	0.838222406
BovineHD1000025663	10	90009172	0.000964981	0.838222406
BovineHD1900001463	19	5809561	0.000965542	0.838222406
BovineHD1900001464	19	5811427	0.000965542	0.838222406
BovineHD0600033990	6	118790015	0.000966553	0.838222406
Hapmap41234-BTA-34285	14	25107556	0.000969965	0.838222406
BovineHD0700016946	7	59173119	0.000970983	0.838222406
BovineHD2900012097	29	40034122	0.000971855	0.838222406
BovineHD1100020447	11	71411608	0.000973019	0.838222406
BovineHD0600010959	6	40005821	0.00097343	0.838222406
BovineHD0500031569	5	109522728	0.000973767	0.838222406
BovineHD0700031929	7	109431416	0.000974181	0.838222406
BovineHD2900004312	29	14670106	0.000974244	0.838222406
BovineHD1200027191	12	90683417	0.000974406	0.838222406
BovineHD0200002303	2	7890396	0.000976004	0.838222406
BovineHD0200002305	2	7892885	0.000976004	0.838222406
BovineHD1100002798	11	7539237	0.000977804	0.838222406
BovineHD1400008778	14	30376376	0.000977903	0.838222406
BovineHD2700000420	27	1297710	0.000978092	0.838222406
BovineHD0600031129	6	110412797	0.000979156	0.838222406
BovineHD1500023630	15	81143534	0.000982838	0.838222406
BovineHD2200007791	22	27128436	0.000985034	0.838222406
BovineHD1600020763	16	73072392	0.000985857	0.838222406
BovineHD1600020764	16	73073516	0.000985857	0.838222406
BovineHD1600020765	16	73078735	0.000985857	0.838222406
BovineHD1600020767	16	73086238	0.000985857	0.838222406
BovineHD1600020770	16	73096451	0.000985857	0.838222406
BovineHD1600020771	16	73105898	0.000985857	0.838222406
BovineHD1600020772	16	73107132	0.000985857	0.838222406
Hapmap44461-BTA-40052	16	73108337	0.000985857	0.838222406
BovineHD1600020776	16	73131699	0.000985857	0.838222406
BovineHD1600020777	16	73136395	0.000985857	0.838222406
BovineHD1600020778	16	73140819	0.000985857	0.838222406
BovineHD1600020779	16	73141960	0.000985857	0.838222406
BovineHD1100002824	11	7594702	0.000987584	0.838222406
BovineHD0300015063	3	49584549	0.000990496	0.838222406
BovineHD0200005378	2	18691182	0.00099285	0.838222406
BovineHD0200002293	2	7866550	0.000992886	0.838222406
BovineHD0200002294	2	7868200	0.000992886	0.838222406
BovineHD0800021460	8	71313642	0.000994452	0.838222406
BovineHD1900006852	19	23685628	0.00099763	0.838222406
BovineHD1900006863	19	23699590	0.00099763	0.838222406
BovineHD0100044508	1	152914934	0.000999148	0.838222406
BovineHD0300031370	3	109233510	0.001000048	0.838222406
BovineHD2600005024	26	19251838	0.00100041	0.838222406
Hapmap40373-BTA-82910	8	805394	0.001002798	0.838222406
BovineHD0800000253	8	809593	0.001002798	0.838222406
BovineHD0800000255	8	814111	0.001002798	0.838222406
BovineHD0800000256	8	815281	0.001002798	0.838222406
BovineHD0800000258	8	816968	0.001002798	0.838222406
BovineHD1700009963	17	36591463	0.001005851	0.838222406
BovineHD2000012874	20	45461619	0.00100861	0.838222406
BovineHD0400007832	4	27063724	0.001013661	0.838222406
BovineHD0400007833	4	27065440	0.001013661	0.838222406
BovineHD2200011836	22	41334335	0.001013986	0.838222406
BTB-00336493	8	16422405	0.00101519	0.838222406
BovineHD0400022490	4	81478255	0.001015614	0.838222406
BovineHD2200011835	22	41333098	0.001018023	0.838222406
BovineHD1300000875	13	3237493	0.001018038	0.838222406
BovineHD0600026360	6	94951015	0.001018721	0.838222406
BovineHD1500001359	15	5549307	0.001019178	0.838222406
BovineHD0600009623	6	34506192	0.001019778	0.838222406
BovineHD1000015835	10	52948423	0.001020024	0.838222406
BovineHD2700001338	27	3935718	0.001020254	0.838222406
BovineHD0200016346	2	57663734	0.001021762	0.838222406
BovineHD0200016351	2	57677378	0.001021762	0.838222406
BovineHD1300010574	13	36543965	0.001027911	0.838222406
BovineHD0200016417	2	57879222	0.001028343	0.838222406
BovineHD0200016418	2	57883233	0.001028343	0.838222406
BovineHD0200016419	2	57884162	0.001028343	0.838222406
BovineHD0200016421	2	57887547	0.001028343	0.838222406
BovineHD0200016423	2	57891031	0.001028343	0.838222406
BovineHD0200016424	2	57891718	0.001028343	0.838222406
BovineHD0200016428	2	57900550	0.001028343	0.838222406
BovineHD1900009921	19	33657293	0.001030018	0.838222406
BovineHD0600009657	6	34655917	0.001032455	0.838222406
BovineHD1900000858	19	3691421	0.001033199	0.838222406
BovineHD0200016444	2	57922917	0.001034895	0.838222406
BovineHD2700000114	27	309276	0.001035953	0.838222406
BovineHD0400031657	4	110603426	0.001040781	0.838222406
BovineHD0500031578	5	109555614	0.001043891	0.838222406
BovineHD1500001343	15	5511521	0.001048611	0.838222406
BovineHD1500001344	15	5513453	0.001048611	0.838222406
BovineHD1000022515	10	78668824	0.001049893	0.838222406
BovineHD1900006992	19	24258131	0.001050462	0.838222406
BovineHD0700021814	7	74052457	0.001050506	0.838222406
BovineHD1200012190	12	43757076	0.001051695	0.838222406
BovineHD1200012192	12	43772272	0.001051695	0.838222406
BovineHD1200012193	12	43773633	0.001051695	0.838222406
BovineHD0900006178	9	22946050	0.001051955	0.838222406
BovineHD1200009341	12	31768486	0.001052993	0.838222406
BovineHD1200009342	12	31771409	0.001052993	0.838222406
BovineHD2000010142	20	35537290	0.001053117	0.838222406
BovineHD0900008076	9	29793801	0.001055377	0.838222406
BovineHD0900008081	9	29821096	0.001055377	0.838222406
BovineHD2200011833	22	41331888	0.001056178	0.838222406
BovineHD0600031996	6	113134929	0.00105673	0.838222406
BovineHD0800033861	8	86403059	0.00105757	0.838222406
BovineHD2200010414	22	36571634	0.001067017	0.842456905
BovineHD2700000113	27	303891	0.001067036	0.842456905
BovineHD1000025668	10	90025743	0.001069556	0.842456905
BovineHD2600010042	26	36693475	0.001070171	0.842456905
BovineHD0200016447	2	57928851	0.001072468	0.842456905
BovineHD0900015389	9	56093852	0.001075018	0.842456905
BovineHD1000015838	10	52964254	0.001076629	0.842456905
BovineHD1000015840	10	52967362	0.001076629	0.842456905
BovineHD1000015842	10	52978872	0.001076629	0.842456905
BovineHD1700015972	17	56273242	0.001077903	0.842456905
BovineHD4100011331	14	26636169	0.001077956	0.842456905
BovineHD1400008787	14	30407918	0.001078007	0.842456905
BovineHD1400007101	14	24466047	0.001082603	0.844052827
BovineHD0700002968	7	11249302	0.001083352	0.844052827
BovineHD2900014057	29	47515133	0.001083939	0.844052827
BovineHD0600034001	6	118806196	0.00108509	0.844052827
BovineHD0100016455	1	58148016	0.001090972	0.845803654
BovineHD0400027167	4	97215770	0.001091084	0.845803654
BovineHD0400027818	4	99381769	0.001092849	0.845803654
BovineHD0600006000	6	21776544	0.001094481	0.845803654
BovineHD0800009841	8	32812525	0.001094487	0.845803654
BovineHD0700011710	7	40421213	0.001094918	0.845803654
BovineHD0200004773	2	16752775	0.001099152	0.847200556
BovineHD1700015673	17	55274585	0.001099257	0.847200556
BovineHD0500013523	5	46983489	0.001101513	0.847963459
BovineHD1200012361	12	44518653	0.001104983	0.848684097
BovineHD1200012363	12	44526211	0.001104983	0.848684097
BovineHD0900021525	9	77131873	0.001109779	0.851391242
BovineHD2600010043	26	36696640	0.001111802	0.851820691
BovineHD4100014062	19	24246413	0.001114563	0.851820691
BovineHD0200005376	2	18686488	0.001115645	0.851820691
BovineHD1600023787	16	81303356	0.001117994	0.851820691
BovineHD2100019904	21	67940450	0.001118051	0.851820691
BovineHD1000014682	10	48686466	0.001118824	0.851820691
BovineHD0100009280	1	32013714	0.001120757	0.851820691
BovineHD0100009281	1	32021131	0.001120757	0.851820691
BovineHD1600023786	16	81302664	0.001125695	0.851820691
BovineHD1600023788	16	81304434	0.001125695	0.851820691
BovineHD1600023838	16	81450757	0.001125695	0.851820691
BovineHD1600023840	16	81455134	0.001125695	0.851820691
BovineHD1200012370	12	44558120	0.001126873	0.851820691
BovineHD0700016182	7	56087543	0.001132862	0.855382087
BovineHD1300005202	13	18242895	0.001137596	0.857534958
BovineHD1300000223	13	1088936	0.001138475	0.857534958
BovineHD0200003609	2	12804923	0.001139554	0.857534958
BovineHD2300006099	23	23103813	0.001144098	0.859762365
BovineHD1200026404	12	90116762	0.001146111	0.859762365
BovineHD1100025370	11	88029350	0.001146365	0.859762365
BovineHD0100034812	1	123218048	0.001148446	0.860302477
BovineHD0700025788	7	88035631	0.001151052	0.860302477
BovineHD0400031625	4	110440534	0.001151951	0.860302477
ARS-BFGL-NGS-43446	29	6042243	0.001152512	0.860302477
BovineHD0900018178	9	66036831	0.001153508	0.860302477
BovineHD1600021177	16	74360168	0.001155686	0.860967714
BovineHD1800014915	18	50705515	0.001165251	0.863154639
BovineHD0900005868	9	21887045	0.001172858	0.863154639
BovineHD1500024901	15	84891805	0.001175791	0.863154639
BovineHD2300009454	23	32539633	0.001177281	0.863154639
BovineHD2300009457	23	32550193	0.001177281	0.863154639
BovineHD0100009283	1	32026900	0.001178197	0.863154639
BovineHD2100016567	21	57631330	0.001181685	0.863154639
BovineHD2200002328	22	7779497	0.001182003	0.863154639
BovineHD1900009835	19	33360310	0.001182243	0.863154639
Hapmap57458-rs29024621	27	3909806	0.001182365	0.863154639
BTA-76082-no-rs	6	78819168	0.00118356	0.863154639
BovineHD1500001357	15	5542442	0.001186339	0.863154639
BovineHD0900030149	9	103015717	0.00118707	0.863154639
ARS-BFGL-NGS-72900	3	111816968	0.00118712	0.863154639
BovineHD1300009480	13	32493419	0.001189208	0.863154639
BovineHD1700003645	17	12569996	0.00118991	0.863154639
BovineHD0100034823	1	123256096	0.00119058	0.863154639
BovineHD2000003604	20	11262768	0.001192598	0.863154639
BovineHD4100018171	27	10402811	0.001192865	0.863154639
BovineHD1900009837	19	33362740	0.001193243	0.863154639
BovineHD1900001472	19	5821549	0.001193511	0.863154639
BovineHD0400034140	4	117229836	0.001196598	0.863154639
BovineHD2700004605	27	15834819	0.001198848	0.863154639
BovineHD2300003411	23	13701699	0.001200701	0.863154639
BovineHD0200016328	2	57625544	0.001201457	0.863154639
BovineHD0200016338	2	57643876	0.001201457	0.863154639
BovineHD0200016340	2	57648038	0.001201457	0.863154639
BovineHD0200016341	2	57649344	0.001201457	0.863154639
BovineHD1400013893	14	48797605	0.00120344	0.863154639
BovineHD0600031160	6	110458020	0.001211809	0.863154639
BovineHD0600031171	6	110471877	0.001211809	0.863154639
ARS-BFGL-NGS-17346	8	70653923	0.001213289	0.863154639
BovineHD1300009477	13	32483878	0.001214553	0.863154639
BovineHD0700002985	7	11282468	0.001215706	0.863154639
BovineHD1800012104	18	41115614	0.001216311	0.863154639
BovineHD0700029288	7	100060043	0.001217326	0.863154639
BovineHD0100003241	1	10098815	0.001218384	0.863154639
BovineHD0100003244	1	10108386	0.001218384	0.863154639
BovineHD4100017905	26	34340689	0.001223568	0.863154639
BovineHD4100005738	7	11268620	0.001225473	0.863154639
BovineHD0500029591	5	103473578	0.001225781	0.863154639
BovineHD0400031539	4	110205910	0.001226688	0.863154639
BovineHD1400006640	14	23009676	0.001229188	0.863154639
BovineHD1400006643	14	23011654	0.001229188	0.863154639
BovineHD0600008867	6	31625545	0.00123159	0.863154639
BovineHD2700001334	27	3922415	0.001232867	0.863154639
BovineHD0600004611	6	16891604	0.001233391	0.863154639
BovineHD0600004613	6	16897740	0.001233391	0.863154639
BovineHD0500010509	5	36610349	0.001234943	0.863154639
BovineHD0900016752	9	61030474	0.001238594	0.863154639
BovineHD1200026645	12	90955416	0.00123888	0.863154639
BovineHD1200026647	12	90958680	0.00123888	0.863154639
BovineHD1400007558	14	26226856	0.001239984	0.863154639
BovineHD1400007559	14	26228638	0.001239984	0.863154639
BovineHD0200016420	2	57885434	0.001240175	0.863154639
BovineHD0200035015	2	120758340	0.001242452	0.863154639
BovineHD0200035016	2	120759505	0.001242452	0.863154639
BovineHD0200035018	2	120768148	0.001242452	0.863154639
BovineHD0200035019	2	120769424	0.001242452	0.863154639
BovineHD0200035021	2	120772942	0.001242452	0.863154639
BovineHD0200035022	2	120776636	0.001242452	0.863154639
BovineHD1500019418	15	67399507	0.001243098	0.863154639
BovineHD1000025669	10	90026818	0.001243131	0.863154639
BovineHD0400032535	4	112881693	0.00124689	0.863154639
BovineHD1300013561	13	46377444	0.001247198	0.863154639
BovineHD1300013562	13	46379079	0.001247198	0.863154639
BovineHD4100012236	15	79360403	0.001247662	0.863154639
BTB-01866238	11	22230438	0.001249785	0.863154639
BovineHD0600010810	6	39262655	0.001250802	0.863154639
BovineHD2800010839	28	39055224	0.001253259	0.863154639
BovineHD0100020593	1	71779890	0.00125824	0.863154639
BovineHD1700000990	17	4113230	0.001259473	0.863154639
BovineHD2000019246	20	66671497	0.001260085	0.863154639
BovineHD0600002351	6	9965684	0.001261844	0.863154639
BovineHD2000020779	20	71047308	0.001262752	0.863154639
BovineHD2000020780	20	71047871	0.001262752	0.863154639
BovineHD2500001010	25	4478887	0.001263935	0.863154639
BovineHD1100024339	11	84830805	0.001266067	0.863154639
BovineHD4100010690	14	5304884	0.001267293	0.863154639
BovineHD1100015175	11	51602447	0.001267615	0.863154639
BovineHD1500004099	15	16176134	0.001272191	0.863154639
BovineHD1500004100	15	16177078	0.001272191	0.863154639
BovineHD0600005520	6	20097170	0.001277204	0.863154639
BovineHD2800003404	28	11416348	0.001280513	0.863154639
Hapmap52252-rs29011665	7	58954836	0.001281078	0.863154639
BovineHD2900003452	29	11867789	0.001282907	0.863154639
BovineHD0500010499	5	36579742	0.00128502	0.863154639
BovineHD1900006578	19	22886188	0.001286373	0.863154639
BovineHD0900008579	9	31583612	0.0012865	0.863154639
BovineHD1900006705	19	23335939	0.001287172	0.863154639
BovineHD1900006710	19	23342679	0.001287172	0.863154639
BovineHD1900006711	19	23343585	0.001287172	0.863154639
BovineHD0600032001	6	113151083	0.001288043	0.863154639
BovineHD1900009836	19	33361423	0.001289961	0.863154639
BovineHD2200011832	22	41331231	0.001290836	0.863154639
BovineHD0900008066	9	29777528	0.001291501	0.863154639
BovineHD0700032518	7	111419502	0.001291573	0.863154639
BovineHD1700015669	17	55270714	0.001294888	0.863154639
BovineHD1700015677	17	55281055	0.001294888	0.863154639
BovineHD1700015678	17	55282539	0.001294888	0.863154639
BovineHD1700015679	17	55283652	0.001294888	0.863154639
BovineHD1700015681	17	55285656	0.001294888	0.863154639
BovineHD1700015682	17	55287108	0.001294888	0.863154639
BovineHD1700015683	17	55287929	0.001294888	0.863154639
BovineHD2500002880	25	10744760	0.001296051	0.863154639
BovineHD0900005869	9	21892605	0.001297601	0.863154639
BovineHD1200016310	12	59474140	0.001300509	0.863154639
BovineHD4100011360	14	26940483	0.001300556	0.863154639
BovineHD0200004933	2	17339169	0.001300726	0.863154639
BovineHD0500005336	5	18355896	0.001300814	0.863154639
BovineHD1500011370	15	41500113	0.001303967	0.863154639
BovineHD0400033270	4	115019385	0.001305032	0.863154639
BovineHD0200018396	2	63555394	0.001305908	0.863154639
BovineHD0700011815	7	40742961	0.001306692	0.863154639
BovineHD1200024286	12	83872943	0.001306832	0.863154639
BovineHD1200024288	12	83876870	0.001309451	0.864032676
BovineHD1500001341	15	5509436	0.001312019	0.864355017
BTA-122365-no-rs	23	49762070	0.001313702	0.864355017
BovineHD1400006250	14	21704833	0.001313811	0.864355017
BovineHD1700016073	17	56787470	0.00132458	0.867462624
BovineHD1600013550	16	48842750	0.001324728	0.867462624
Hapmap50603-BTA-16403	29	22605691	0.001329302	0.867462624
BovineHD0500006000	5	20764866	0.001329605	0.867462624
BovineHD1600023842	16	81457736	0.001329705	0.867462624
BovineHD0200023937	2	83789481	0.001331316	0.867462624
BovineHD1400008772	14	30345289	0.001334473	0.867462624
BovineHD1400008773	14	30349617	0.001334473	0.867462624
BovineHD1400008782	14	30390883	0.001334473	0.867462624
BovineHD1700015556	17	54834483	0.001335091	0.867462624
BovineHD1500008173	15	30615628	0.001336326	0.867462624
BovineHD1600022817	16	78435258	0.001336836	0.867462624
BovineHD1600022818	16	78438600	0.001336836	0.867462624
BovineHD0900002563	9	10445151	0.00134264	0.867462624
BovineHD1400015746	14	56633246	0.001342662	0.867462624
BovineHD1900006988	19	24252055	0.00134297	0.867462624
BovineHD1800012145	18	41205746	0.001343438	0.867462624
BovineHD1100025199	11	87483015	0.001344087	0.867462624
BovineHD1500001393	15	5696674	0.001344558	0.867462624
BovineHD1800006642	18	21514152	0.001344838	0.867462624
BovineHD0200019465	2	67317480	0.001346085	0.867462624
BovineHD1600023836	16	81445402	0.001349174	0.867462624
BovineHD1200026381	12	90059912	0.001351836	0.867462624
BovineHD0200005512	2	19141574	0.001352207	0.867462624
BovineHD0400034922	4	119211188	0.00135294	0.867462624
BovineHD2900004467	29	15189311	0.001353432	0.867462624
BovineHD1200026625	12	90900127	0.001355236	0.867462624
BovineHD2100010452	21	35844457	0.001356174	0.867462624
BovineHD1400007486	14	25909536	0.001356851	0.867462624
BovineHD1500001085	15	4626706	0.001357392	0.867462624
BovineHD1000015533	10	51867324	0.001361873	0.869386434
BovineHD1500001358	15	5547208	0.001363094	0.869386434
BovineHD0900004368	9	16275521	0.001365174	0.869386434
BovineHD1000014948	10	49572223	0.001365697	0.869386434
BovineHD1900017233	19	60217191	0.001367417	0.869386434
BovineHD2200007789	22	27125661	0.001368191	0.869386434
BovineHD0400034146	4	117243145	0.001372859	0.871525851
BovineHD1700000091	17	364373	0.001375095	0.872118721
BTB-00098380	2	51825396	0.001381903	0.875415397
BovineHD0700019062	7	65352724	0.001384792	0.875415397
BovineHD0700018110	7	62795347	0.001385381	0.875415397
BovineHD2700000440	27	1329948	0.001385521	0.875415397
BovineHD0100009270	1	31949184	0.001388924	0.87564228
BovineHD2300001440	23	6033079	0.001389569	0.87564228
BovineHD2800002469	28	8272381	0.001389803	0.87564228
BovineHD0400033947	4	116760773	0.001396868	0.879266494
BovineHD0200016343	2	57653000	0.001399974	0.879726938
BovineHD0500007566	5	25902946	0.001400226	0.879726938
ARS-BFGL-NGS-100971	5	28153566	0.00140483	0.881080611
BovineHD2900004309	29	14665245	0.001405569	0.881080611
BovineHD1100025371	11	88029935	0.001406327	0.881080611
BovineHD1700008538	17	30327205	0.001409122	0.881801012
BovineHD0200016326	2	57623753	0.001411427	0.881801012
BovineHD0200016327	2	57624684	0.001411427	0.881801012
BovineHD1800011484	18	38541700	0.001414788	0.88183619
BovineHD1400021908	14	78260029	0.001416338	0.88183619
BovineHD0500000750	5	2914043	0.001418314	0.88183619
BovineHD0500000753	5	2920024	0.001418314	0.88183619
BovineHD0500000755	5	2923675	0.001418314	0.88183619
BovineHD0400033272	4	115022161	0.001420486	0.88183619
Hapmap44343-BTA-113612	23	13714810	0.001421273	0.88183619
BovineHD0200016416	2	57876087	0.001422017	0.88183619
BovineHD0200016446	2	57926123	0.001425852	0.883396427
BovineHD1200003761	12	12976126	0.001427234	0.883435564
ARS-BFGL-NGS-13291	13	8411554	0.001434817	0.8840654
BTA-74727-no-rs	22	27116737	0.001436387	0.8840654
BovineHD2300014388	23	49320967	0.001436482	0.8840654
BovineHD0200023944	2	83836735	0.001437442	0.8840654
BovineHD0500010495	5	36561700	0.001437628	0.8840654
BovineHD0500010504	5	36595620	0.001437628	0.8840654
BovineHD1400007247	14	24961879	0.001438036	0.8840654
BovineHD1900006580	19	22896297	0.001447058	0.8840654
BovineHD1400006944	14	23945485	0.001449451	0.8840654
BovineHD1800011488	18	38561238	0.001449972	0.8840654
BovineHD0200018393	2	63545961	0.001454984	0.8840654
BovineHD4100013643	18	38030771	0.001455844	0.8840654
BovineHD0500014617	5	50905417	0.001455884	0.8840654
BovineHD0100002073	1	6380951	0.001456107	0.8840654
BovineHD1500001087	15	4630846	0.001457058	0.8840654
BovineHD1200022039	12	77671555	0.001457277	0.8840654
BovineHD0200016427	2	57896958	0.001457963	0.8840654
BovineHD1400003937	14	13643598	0.001460486	0.8840654
BovineHD0700013561	7	46863798	0.001461611	0.8840654
BovineHD0400033108	4	114544874	0.001461758	0.8840654
BovineHD0800027911	8	94105362	0.001462343	0.8840654
BovineHD1200011339	12	39869200	0.001468766	0.8840654
BovineHD0400014461	4	52400180	0.00146914	0.8840654
BovineHD0700003017	7	11402583	0.001471459	0.8840654
BovineHD1900005466	19	19180350	0.001473019	0.8840654
BovineHD1000017475	10	59770163	0.001475033	0.8840654
BovineHD0500032477	5	112406872	0.001475626	0.8840654
BovineHD1200022043	12	77674938	0.001475659	0.8840654
BovineHD1200022046	12	77678190	0.001475659	0.8840654
BovineHD1200022047	12	77679284	0.001475659	0.8840654
BovineHD2000003639	20	11330131	0.001478888	0.8840654
BovineHD1900008999	19	30647489	0.001478909	0.8840654
BovineHD0600033890	6	118575570	0.001480587	0.8840654
BovineHD2900014658	29	49973343	0.001481574	0.8840654
BovineHD1900006867	19	23723627	0.001481741	0.8840654
BovineHD1900006869	19	23726054	0.001481741	0.8840654
BovineHD1900006870	19	23727128	0.001481741	0.8840654
BovineHD2800001261	28	4266790	0.001486276	0.8840654
BovineHD1300021620	13	74901134	0.001486682	0.8840654
BovineHD1300021622	13	74908424	0.001486682	0.8840654
BovineHD0800000154	8	601164	0.001487464	0.8840654
BovineHD0900005871	9	21894389	0.001487911	0.8840654
BovineHD2300003794	23	14910961	0.001489065	0.8840654
BovineHD1100019172	11	67808933	0.001489753	0.8840654
BovineHD1000016913	10	56871664	0.001489951	0.8840654
Hapmap51892-BTA-28650	10	59761240	0.001492106	0.8840654
BovineHD0500032411	5	112145423	0.001493316	0.8840654
BovineHD1500004583	15	18046348	0.001495112	0.8840654
BovineHD1100025373	11	88033043	0.001495324	0.8840654
BovineHD2200011834	22	41332561	0.001504371	0.8840654
BovineHD4100003541	5	28438876	0.00150757	0.8840654
BovineHD2700001766	27	5388411	0.001508992	0.8840654
BovineHD0900004374	9	16283978	0.001509139	0.8840654
BovineHD2500008801	25	32175561	0.001511249	0.8840654
BovineHD1400010206	14	35416168	0.001511449	0.8840654
Hapmap54831-rs29027235	9	15991964	0.001511474	0.8840654
BovineHD1800009988	18	32979421	0.001516683	0.8840654
BovineHD1000000375	10	1290630	0.001518325	0.8840654
BovineHD1500008226	15	30778917	0.001518599	0.8840654
BovineHD0800010627	8	35763014	0.001518964	0.8840654
BovineHD1400003076	14	10903445	0.001519023	0.8840654
BovineHD1000025671	10	90029225	0.001522233	0.8840654
BovineHD1900006834	19	23634552	0.001522551	0.8840654
BovineHD1400012073	14	42398794	0.001522736	0.8840654
BovineHD1800012312	18	41730983	0.001525574	0.8840654
ARS-BFGL-NGS-32991	2	133504852	0.001526527	0.8840654
BovineHD2100006887	21	23477674	0.001527801	0.8840654
BovineHD2200017909	22	32507745	0.001527861	0.8840654
BovineHD2200017972	22	32564287	0.001527861	0.8840654
BovineHD1400007023	14	24222338	0.00152931	0.8840654
BovineHD1400007024	14	24225369	0.00152931	0.8840654
BovineHD1500004587	15	18060750	0.001530068	0.8840654
BovineHD0700014192	7	48970630	0.001532051	0.8840654
BovineHD1900014835	19	52961846	0.001534174	0.8840654
BovineHD1000018304	10	63286782	0.001534439	0.8840654
BovineHD0500005327	5	18307537	0.001534487	0.8840654
BovineHD1900009944	19	33765765	0.001535864	0.8840654
BovineHD1000010832	10	34264822	0.001536048	0.8840654
BovineHD0300031368	3	109224961	0.001536479	0.8840654
BovineHD0400013375	4	48651577	0.001536718	0.8840654
BovineHD1200026376	12	90046074	0.001538633	0.8840654
BovineHD1200024997	12	86179456	0.001538743	0.8840654
BovineHD1800013105	18	44247465	0.001539571	0.8840654
BovineHD1100021471	11	75298664	0.001540218	0.8840654
BovineHD4100006175	7	69627662	0.001540453	0.8840654
BovineHD1400007286	14	25134787	0.001547021	0.884851275
BovineHD0400007842	4	27103230	0.001553441	0.884851275
BovineHD4100011352	14	26866521	0.001554892	0.884851275
ARS-BFGL-NGS-80289	19	23397071	0.001557366	0.884851275
BovineHD1000030179	10	103291183	0.001558618	0.884851275
BovineHD1000030182	10	103298864	0.001558618	0.884851275
BovineHD2000010164	20	35578042	0.00156382	0.884851275
BovineHD1900006327	19	22168177	0.001566416	0.884851275
BovineHD0200034863	2	120145836	0.001567181	0.884851275
BovineHD1900006860	19	23696969	0.00156782	0.884851275
BovineHD0600001422	6	6517776	0.001568294	0.884851275
BovineHD2900000950	29	3280391	0.001569773	0.884851275
BovineHD1500008733	15	32136001	0.001573292	0.884851275
BovineHD1900006741	19	23398785	0.001573482	0.884851275
BovineHD1700008539	17	30332012	0.001574371	0.884851275
BovineHD0100006579	1	22161610	0.001576291	0.884851275
BovineHD0100006580	1	22162214	0.001576291	0.884851275
BovineHD0200009474	2	31956348	0.001576774	0.884851275
BovineHD1900006991	19	24256074	0.001578737	0.884851275
ARS-USMARC-201	5	104230386	0.001579055	0.884851275
BovineHD0900005326	9	19519956	0.001582047	0.884851275
BovineHD2300005836	23	22085517	0.001582412	0.884851275
BovineHD0400033264	4	114994082	0.001586152	0.884851275
BovineHD0100013638	1	48243311	0.001586276	0.884851275
BovineHD2000000915	20	2516357	0.001588219	0.884851275
BovineHD0100022506	1	78138939	0.001588637	0.884851275
BovineHD1200008423	12	28348080	0.001589181	0.884851275
BovineHD1000000368	10	1250674	0.001591777	0.884851275
BovineHD2300003177	23	12787744	0.001591862	0.884851275
BovineHD1500021357	15	73865260	0.001592745	0.884851275
BovineHD0400033275	4	115025805	0.001593016	0.884851275
BovineHD1400019247	14	68786638	0.001593465	0.884851275
BovineHD0400007834	4	27070378	0.001595522	0.884851275
BovineHD0400007839	4	27091115	0.001595522	0.884851275
BovineHD1500021379	15	73911794	0.001595747	0.884851275
BovineHD2800004383	28	15782222	0.00159606	0.884851275
BovineHD1200024995	12	86174517	0.001597205	0.884851275
BovineHD1900006574	19	22858747	0.001597375	0.884851275
BovineHD1300001504	13	5954959	0.001599674	0.884851275
BovineHD1200026400	12	90109704	0.001601047	0.884851275
BovineHD2300003413	23	13713058	0.001601535	0.884851275
BovineHD1800013104	18	44244847	0.001604093	0.884851275
BovineHD1800013107	18	44249414	0.001604093	0.884851275
UA-IFASA-7973	14	76043148	0.001605937	0.884851275
BovineHD1400007795	14	27159749	0.001607052	0.884851275
BovineHD2700000468	27	1368363	0.001607489	0.884851275
BovineHD2100009539	21	33343415	0.001607779	0.884851275
BovineHD1500001816	15	7267795	0.001609593	0.884851275
BovineHD1900009943	19	33762152	0.001609772	0.884851275
BovineHD2100004703	21	16979042	0.001610066	0.884851275
BovineHD1500001660	15	6627534	0.001610524	0.884851275
BovineHD1500001661	15	6637559	0.001610524	0.884851275
BovineHD1900006987	19	24251163	0.001616496	0.886478851
BovineHD1900006990	19	24254749	0.001616496	0.886478851
Hapmap44452-BTA-22099	6	89399736	0.00161761	0.886478851
BovineHD0900005989	9	22326042	0.001620185	0.886478851
BovineHD0700022332	7	76090578	0.001620588	0.886478851
BovineHD1500004119	15	16226708	0.001622358	0.886478851
BovineHD4100006205	7	73171121	0.001622751	0.886478851
BovineHD2800002076	28	6964112	0.001625589	0.886668166
BovineHD0400033949	4	116766495	0.001625746	0.886668166
BovineHD4100005596	6	110460815	0.001629426	0.886781149
BovineHD0600008858	6	31602486	0.001629541	0.886781149
BovineHD1500001662	15	6648462	0.001630102	0.886781149
BovineHD1900006840	19	23641516	0.001631249	0.886781149
BovineHD0500024634	5	86956636	0.001641969	0.890484917
BovineHD0100002030	1	6256693	0.001642574	0.890484917
BovineHD1800007418	18	24059840	0.001642793	0.890484917
BovineHD1600021179	16	74361423	0.001644096	0.890484917
BovineHD1400003936	14	13639816	0.001644719	0.890484917
BovineHD0700021466	7	73037157	0.001646333	0.890484917
BovineHD0200016332	2	57632030	0.001648451	0.890484917
BTB-01687158	7	85712075	0.001648699	0.890484917
BovineHD2400001665	24	6323143	0.001653862	0.891623069
BovineHD1100011565	11	39094818	0.001655899	0.891623069
BovineHD0400010328	4	36827741	0.001656115	0.891623069
BovineHD2000019245	20	66664804	0.001657563	0.891623069
BovineHD4100001035	2	17349617	0.001659667	0.891623069
ARS-BFGL-NGS-113540	13	31304022	0.001665537	0.891623069
BovineHD1100026700	11	91948275	0.0016699	0.891623069
BovineHD0400010309	4	36747008	0.001671614	0.891623069
BovineHD1800011408	18	38252925	0.001672829	0.891623069
BovineHD1000010766	10	33970902	0.001674879	0.891623069
BovineHD1800011481	18	38526661	0.00167513	0.891623069
BovineHD1100005525	11	17912167	0.001676385	0.891623069
BovineHD2700012036	27	41461547	0.001676466	0.891623069
BovineHD1100026699	11	91946798	0.001678003	0.891623069
BovineHD1400007232	14	24909247	0.001679107	0.891623069
BovineHD1100013499	11	46320500	0.001679283	0.891623069
BovineHD2700007864	27	28089673	0.001680204	0.891623069
BovineHD1100020560	11	71954643	0.001683744	0.891623069
BovineHD1100020562	11	71959349	0.001683744	0.891623069
BovineHD1100020563	11	71959918	0.001683744	0.891623069
BovineHD0700019073	7	65398420	0.001686484	0.891623069
BovineHD1900017235	19	60219382	0.00169023	0.891623069
BovineHD1200012376	12	44584945	0.001691455	0.891623069
BovineHD1200012384	12	44599095	0.001691455	0.891623069
BovineHD1200012387	12	44601926	0.001691455	0.891623069
BovineHD2700002758	27	8937479	0.001692581	0.891623069
BovineHD0100044506	1	152904205	0.001693101	0.891623069
BovineHD0400033273	4	115022669	0.001694331	0.891623069
BovineHD0400033274	4	115024267	0.001694331	0.891623069
BovineHD0900004370	9	16278904	0.001696241	0.891623069
BovineHD2400016994	24	58996230	0.001700404	0.891623069
BovineHD0200010063	2	34204231	0.00170487	0.891623069
BovineHD0500034487	5	118602797	0.001705178	0.891623069
BovineHD4100004371	6	32927373	0.001705757	0.891623069
BovineHD4100004372	6	32932685	0.001705757	0.891623069
BovineHD0600009234	6	32939490	0.001705757	0.891623069
BovineHD1400007027	14	24229059	0.001706005	0.891623069
BovineHD1900006958	19	24129812	0.001709638	0.891623069
BovineHD0100022518	1	78172946	0.001709867	0.891623069
BovineHD1200012918	12	46989645	0.00171197	0.891623069
BovineHD1800014707	18	49946803	0.001712408	0.891623069
BovineHD0200006263	2	21953203	0.001714628	0.891623069
BovineHD0400034174	4	117283218	0.001716398	0.891623069
BovineHD1500001345	15	5517658	0.001717404	0.891623069
BovineHD1500001349	15	5523118	0.001717404	0.891623069
BovineHD1500001362	15	5552080	0.001717404	0.891623069
BovineHD1500001363	15	5552706	0.001717404	0.891623069
BovineHD0400000336	4	1477728	0.001717503	0.891623069
BovineHD0400031542	4	110221377	0.001719189	0.891623069
BovineHD1100026701	11	91955182	0.001722787	0.891623069
BovineHD2100004662	21	16885171	0.001722787	0.891623069
BovineHD2100004666	21	16891469	0.001722787	0.891623069
BovineHD0600034233	6	6694159	0.001723114	0.891623069
BovineHD0600026376	6	95007398	0.00172541	0.891623069
BovineHD0900005980	9	22283473	0.001725544	0.891623069
BovineHD1000025665	10	90020612	0.001725591	0.891623069
BovineHD0400033260	4	114986711	0.001729291	0.891623069
ARS-BFGL-NGS-7556	19	3710275	0.001729964	0.891623069
BovineHD0600031083	6	110327096	0.001730684	0.891623069
BovineHD0600031085	6	110328931	0.001730684	0.891623069
BovineHD1200010309	12	35099879	0.00173611	0.892836482
BovineHD0600013595	6	49448392	0.001737783	0.892836482
BovineHD1100024714	11	86009369	0.001738552	0.892836482
BovineHD1500004006	15	15941392	0.001738561	0.892836482
BovineHD2000010161	20	35572522	0.001740582	0.892836482
BovineHD1600020806	16	73244369	0.001744025	0.892836482
BovineHD1600020807	16	73245095	0.001744025	0.892836482
BovineHD1300000605	13	2264173	0.00174623	0.892836482
BovineHD1000025666	10	90023721	0.001747845	0.892836482
BovineHD2500008802	25	32176834	0.001748352	0.892836482
BovineHD4100000769	1	137354654	0.001748745	0.892836482
BovineHD1500008159	15	30585286	0.001749037	0.892836482
BovineHD2200001985	22	6586418	0.001752582	0.893964842
BovineHD1900006986	19	24250488	0.001755165	0.894601149
BovineHD1500004575	15	17994687	0.00176355	0.895923536
BovineHD1100021249	11	74383366	0.001765537	0.895923536
ARS-BFGL-NGS-26592	5	104188186	0.001765669	0.895923536
BovineHD0500029804	5	104189160	0.001765669	0.895923536
BovineHD0500029806	5	104192271	0.001765669	0.895923536
BovineHD0400010081	4	35974680	0.001766499	0.895923536
BovineHD0600030070	6	106958735	0.001767123	0.895923536
BovineHD1000023937	10	83949381	0.001773718	0.896919514
BovineHD1900005009	19	17693331	0.001774971	0.896919514
BovineHD0100045509	1	155778284	0.001776395	0.896919514
BovineHD1400015599	14	56027484	0.001776961	0.896919514
BovineHD2900014258	29	48289976	0.00177805	0.896919514
BovineHD1400007327	14	25293271	0.001779573	0.896919514
BovineHD0300010877	3	35040607	0.001779707	0.896919514
BovineHD0200016336	2	57637963	0.001779902	0.896919514
BovineHD0100009074	1	30910479	0.001781141	0.896919514
BovineHD0900021532	9	77145804	0.001787762	0.899577342
BovineHD0200016329	2	57627194	0.001793931	0.900047947
BovineHD1400007021	14	24219041	0.001794062	0.900047947
BovineHD1400007022	14	24221657	0.001794062	0.900047947
BovineHD1100019485	11	68884651	0.001794434	0.900047947
BovineHD0600026656	6	95906096	0.001795417	0.900047947
BovineHD1200012386	12	44601097	0.001799104	0.901221674
ARS-BFGL-NGS-619	24	6309265	0.001803936	0.902149419
BovineHD0200016333	2	57635499	0.001805464	0.902149419
BovineHD2000019251	20	66682624	0.001806665	0.902149419
BovineHD1200010310	12	35101972	0.001808163	0.902149419
BovineHD1200016309	12	59470958	0.001808543	0.902149419
BovineHD0300011108	3	35703406	0.001809038	0.902149419
BovineHD1900006985	19	24248059	0.00181445	0.903731388
BovineHD0300013408	3	43982228	0.001814909	0.903731388
BovineHD1200026550	12	90576415	0.001816464	0.903834088
Hapmap41259-BTA-42142	14	17322658	0.001818612	0.904231098
BovineHD0600031677	6	111959951	0.001823088	0.905014513
BovineHD0900008068	9	29779839	0.001824107	0.905014513
BovineHD0600020671	6	74236944	0.001825164	0.905014513
BovineHD1900006994	19	24260666	0.00182572	0.905014513
BovineHD0600031072	6	110313135	0.001831067	0.905014513
BovineHD4100013189	17	58359348	0.00183175	0.905014513
BovineHD0200004726	2	16615984	0.001834729	0.905014513
BovineHD0800010970	8	36806151	0.001835434	0.905014513
BovineHD1400006226	14	21619549	0.0018402	0.905014513
Hapmap39478-BTA-26135	10	1250058	0.001840743	0.905014513
BovineHD0700027420	7	94099929	0.00184452	0.905014513
BovineHD0200004728	2	16633141	0.001846055	0.905014513
BovineHD0700027421	7	94108481	0.001846499	0.905014513
BovineHD0300031366	3	109214320	0.001847825	0.905014513
BovineHD0900002561	9	10442991	0.001849627	0.905014513
BovineHD0900002562	9	10444161	0.001849627	0.905014513
BovineHD4100014063	19	24249122	0.001851144	0.905014513
BovineHD0700009834	7	34460403	0.001851347	0.905014513
BovineHD0700002967	7	11248845	0.001851737	0.905014513
BovineHD0700002975	7	11261305	0.001851737	0.905014513
BovineHD1600023841	16	81455923	0.00185254	0.905014513
BovineHD1600023843	16	81460177	0.00185254	0.905014513
BovineHD1200026527	12	90496030	0.001853148	0.905014513
BovineHD1700009961	17	36586848	0.001854729	0.905014513
BovineHD0800009489	8	31311121	0.001856562	0.905014513
BovineHD1200004924	12	16355969	0.001857025	0.905014513
BovineHD2000000724	20	2035280	0.001857756	0.905014513
BovineHD2200009373	22	32824890	0.001858517	0.905014513
BovineHD1200012367	12	44546727	0.001859375	0.905014513
BovineHD0900026256	9	92812121	0.001867792	0.907719552
BovineHD2000010159	20	35571262	0.001868739	0.907719552
BovineHD2400007544	24	27642293	0.001868999	0.907719552
BovineHD0100002065	1	6351766	0.001872887	0.908948569
BovineHD0200019464	2	67316112	0.001875607	0.909258486
BovineHD0600003514	6	13542434	0.00187729	0.909258486
BovineHD0200018395	2	63553268	0.001877598	0.909258486
BovineHD1600006089	16	21740855	0.001884582	0.910934022
BovineHD0600031075	6	110315066	0.001889284	0.910934022
BovineHD0200028723	2	100061438	0.001889829	0.910934022
BovineHD1400015608	14	56063892	0.001890119	0.910934022
BovineHD1400015609	14	56067695	0.001890119	0.910934022
BovineHD1200026399	12	90108526	0.001892902	0.910934022
BovineHD1900006669	19	23244983	0.001893299	0.910934022
BovineHD1900006670	19	23246362	0.001893299	0.910934022
BovineHD1900006671	19	23247467	0.001893299	0.910934022
BovineHD1500001361	15	5551036	0.00189531	0.910938954
BTB-00467573	11	19781729	0.00189666	0.910938954
BovineHD0200022116	2	76835986	0.001899327	0.910938954
BovineHD0700021547	7	73307283	0.00190011	0.910938954
BovineHD0700021548	7	73309626	0.00190011	0.910938954
BovineHD0800027913	8	94111348	0.001908727	0.912858465
BovineHD0600031999	6	113138420	0.001909098	0.912858465
Hapmap32893-BTA-51547	20	13731671	0.0019093	0.912858465
BovineHD1200026437	12	90214868	0.00191307	0.912858465
BovineHD4100013651	18	38525478	0.001914206	0.912858465
BovineHD1800011483	18	38540096	0.001914206	0.912858465
BovineHD1200003764	12	12980738	0.001915818	0.912858465
BovineHD1200003775	12	13008208	0.001915818	0.912858465
BovineHD0700011093	7	38397276	0.001916822	0.912858465
BovineHD1200026405	12	90117869	0.00191828	0.912858465
BovineHD0700025772	7	87998001	0.001921345	0.912858465
BovineHD0500010496	5	36565060	0.001925787	0.912858465
BovineHD0500010500	5	36581957	0.001925787	0.912858465
BovineHD0500010503	5	36591347	0.001925787	0.912858465
BovineHD1300008455	13	29050760	0.001926392	0.912858465
BovineHD1000025881	10	90476155	0.00193015	0.912858465
BovineHD0300012471	3	40964302	0.001932495	0.912858465
BovineHD0800022855	8	76175237	0.001932514	0.912858465
BovineHD0600031081	6	110324119	0.001936773	0.912858465
BovineHD0400033261	4	114990154	0.001937998	0.912858465
BovineHD2300003128	23	12586190	0.001938384	0.912858465
BovineHD2300003129	23	12588495	0.001938384	0.912858465
BovineHD1000014664	10	48635667	0.001939944	0.912858465
BovineHD0300031364	3	109201830	0.001940071	0.912858465
BovineHD4100011291	14	23996288	0.00194161	0.912858465
BovineHD0100022519	1	78173615	0.001942633	0.912858465
BovineHD0100022520	1	78176803	0.001942633	0.912858465
BovineHD1200003777	12	13020618	0.001943636	0.912858465
BovineHD0600019407	6	70144186	0.001943641	0.912858465
BovineHD0100001142	1	3446213	0.001946854	0.913292399
BovineHD1200025917	12	88680600	0.001947568	0.913292399
BovineHD4100004374	6	32940143	0.001948656	0.913292399
BovineHD0500029799	5	104173293	0.001954111	0.913947234
BovineHD1200027908	12	44531228	0.00195749	0.913947234
BovineHD1200003773	12	13002261	0.001963149	0.913947234
BovineHD0200016335	2	57637128	0.001963756	0.913947234
BovineHD1400015711	14	56495207	0.001964071	0.913947234
BovineHD2200007049	22	23719130	0.001964779	0.913947234
BovineHD2200007050	22	23720647	0.001964779	0.913947234
BovineHD2100009541	21	33352214	0.00196774	0.913947234
BovineHD0900026072	9	92309666	0.001967797	0.913947234
BovineHD0500032198	5	111414547	0.001967869	0.913947234
BovineHD1200026573	12	90659648	0.001968974	0.913947234
BovineHD0900013025	9	47267193	0.00196932	0.913947234
BovineHD1000023941	10	83956695	0.001970615	0.913947234
BovineHD1900009907	19	33602066	0.0019714	0.913947234
BovineHD0800032644	8	108639477	0.001974011	0.913947234
BovineHD1900002309	19	8476451	0.001975612	0.913947234
BovineHD1900002310	19	8477127	0.001975612	0.913947234
BovineHD1900002311	19	8479372	0.001975612	0.913947234
BovineHD2900006692	29	23432699	0.001975981	0.913947234
BovineHD0500012145	5	42473405	0.001981679	0.915949872
ARS-BFGL-NGS-72484	14	59929251	0.001984291	0.915998025
BovineHD2100004885	21	17381238	0.001984518	0.915998025
ARS-BFGL-NGS-34478	20	35684389	0.001986721	0.916383073
BovineHD1500004875	15	19185818	0.001992514	0.91790066
BovineHD2600010328	26	37546400	0.001993977	0.91790066
BovineHD1500021380	15	73912931	0.001997006	0.91790066
BovineHD1100025453	11	88201375	0.001998462	0.91790066
BovineHD2100013265	21	46156911	0.00200001	0.91790066
BovineHD1100021485	11	75316226	0.002000217	0.91790066
BovineHD1100021487	11	75319583	0.002000217	0.91790066
BovineHD1000014547	10	48354215	0.002000975	0.91790066
BovineHD1500004591	15	18083196	0.002009316	0.92109581
BovineHD1300002228	13	8448573	0.002011802	0.92160505
BovineHD0500013770	5	47662767	0.00201328	0.921651373
BovineHD0700018365	7	63502873	0.00202185	0.924215823
BovineHD0400010691	4	38206722	0.002025742	0.924215823
BovineHD1500021382	15	73915110	0.002026742	0.924215823
BovineHD1500021383	15	73915827	0.002026742	0.924215823
BovineHD0200005908	2	20681499	0.002030551	0.924215823
BovineHD1000026059	10	90912482	0.002032096	0.924215823
BovineHD2800003469	28	11817355	0.002034375	0.924215823
BovineHD0400035209	4	120263605	0.002036898	0.924215823
BovineHD1100028685	11	98654656	0.002038282	0.924215823
BovineHD1100028717	11	98776171	0.002038282	0.924215823
BovineHD1000023444	10	82245900	0.002038548	0.924215823
BovineHD0300007786	3	24889887	0.002039384	0.924215823
BovineHD0300007788	3	24895423	0.002039384	0.924215823
BovineHD1100021476	11	75307498	0.002040144	0.924215823
BovineHD1100021481	11	75310856	0.002040144	0.924215823
BovineHD0200010076	2	34246456	0.002040961	0.924215823
BovineHD1000030092	10	102983957	0.002043189	0.924544368
BovineHD0500035887	5	35166998	0.002046972	0.924544368
BovineHD2800005756	28	21678573	0.00204711	0.924544368
ARS-BFGL-NGS-14017	18	24624964	0.002047674	0.924544368
BovineHD0200003654	2	12990632	0.002050207	0.924544368
BovineHD2200009247	22	32311752	0.002052053	0.924544368
BovineHD2100019728	21	67167912	0.002052223	0.924544368
BovineHD1200009343	12	31772233	0.00205273	0.924544368
BovineHD2500002960	25	10908130	0.00205508	0.924807556
BovineHD2600000214	26	1517954	0.002056076	0.924807556
BovineHD0500029801	5	104180551	0.002066116	0.927696713
BovineHD0500029802	5	104181633	0.002066116	0.927696713
BovineHD0700027648	7	94852830	0.002070426	0.927696713
BovineHD1400007598	14	26379309	0.002073704	0.927696713
BovineHD2000005292	20	17537932	0.002073893	0.927696713
BovineHD1800014900	18	50664414	0.002074186	0.927696713
BovineHD2500010890	25	38955678	0.002078994	0.927696713
BovineHD0600008840	6	31543158	0.002079324	0.927696713
BovineHD1000031630	10	103112007	0.00208015	0.927696713
BovineHD2500009545	25	34683814	0.002080473	0.927696713
BovineHD0400010327	4	36827052	0.002082159	0.927696713
BovineHD2500006611	25	23613684	0.002089273	0.927696713
BovineHD2300003125	23	12578499	0.002090237	0.927696713
BovineHD2300003127	23	12582837	0.002090237	0.927696713
BovineHD2100004325	21	15844898	0.002090521	0.927696713
BovineHD1000002898	10	8769001	0.002092229	0.927696713
BovineHD1000002902	10	8806001	0.002092229	0.927696713
BovineHD1000002905	10	8814294	0.002092229	0.927696713
BovineHD1600020657	16	72697134	0.002094028	0.927696713
BovineHD0500029817	5	104217115	0.002094785	0.927696713
BovineHD1000023935	10	83947081	0.002096081	0.927696713
BovineHD1000023936	10	83948669	0.002096081	0.927696713
BovineHD1000023938	10	83950191	0.002096081	0.927696713
BovineHD1000023939	10	83950715	0.002096081	0.927696713
Hapmap51256-BTA-54100	22	32827786	0.002098513	0.927696713
BovineHD2200009378	22	32829185	0.002098513	0.927696713
BovineHD2200009580	22	33295902	0.002100589	0.927715051
BovineHD1200012385	12	44600570	0.002102225	0.927715051
BovineHD1900005011	19	17704058	0.002103966	0.927715051
BovineHD1400007103	14	24471148	0.002104096	0.927715051
BovineHD0200006051	2	21304610	0.002112059	0.929936054
BovineHD4100013272	17	66920135	0.00211254	0.929936054
BovineHD1400003929	14	13622718	0.00211383	0.929936054
BovineHD1000000369	10	1251830	0.002114687	0.929936054
BovineHD2400005695	24	21163699	0.002119477	0.931430788
BovineHD0200004560	2	15977179	0.002122846	0.932299781
BovineHD0300014560	3	47908834	0.002127628	0.933787505
BovineHD2100004714	21	16998784	0.00213078	0.934550059
BovineHD0500009602	5	33115393	0.00213613	0.934550059
BovineHD0200023549	2	82162317	0.002136947	0.934550059
BovineHD0200023551	2	82174951	0.002136947	0.934550059
BovineHD1000025664	10	90018200	0.002137536	0.934550059
Hapmap30066-BTA-54068	22	32131933	0.002138352	0.934550059
BovineHD1100021475	11	75306951	0.002139133	0.934550059
BovineHD0100044754	1	153601004	0.00214084	0.93468617
BovineHD1400006486	14	22497946	0.002145146	0.935955658
BovineHD1200022036	12	77668423	0.002149986	0.936854068
BovineHD0300013415	3	44003635	0.002150002	0.936854068
BovineHD1500008196	15	30696030	0.002154152	0.937059684
BovineHD0700017037	7	59494031	0.002154491	0.937059684
BovineHD2000019196	20	66493081	0.002154672	0.937059684
BovineHD2100000073	21	657483	0.00215956	0.937963052
BovineHD1500004009	15	15944293	0.002165981	0.937963052
BovineHD1500004010	15	15945203	0.002165981	0.937963052
BovineHD1400007829	14	27348465	0.002167075	0.937963052
BovineHD1900010597	19	36597786	0.002170273	0.937963052
BovineHD0300007789	3	24897070	0.002170465	0.937963052
BovineHD1200016724	12	60890087	0.002170602	0.937963052
BovineHD2500002962	25	10910419	0.002170679	0.937963052
ARS-USMARC-583	17	30334258	0.002171259	0.937963052
BovineHD0700018581	7	64190265	0.002175108	0.937963052
BovineHD2100018004	21	61768514	0.002175839	0.937963052
BovineHD0200030170	2	104903661	0.002176242	0.937963052
BovineHD0600006002	6	21778314	0.002176979	0.937963052
BTB-01530788	14	24524205	0.002179009	0.937963052
BovineHD1600023789	16	81305716	0.002179656	0.937963052
BovineHD0500032199	5	111417605	0.002180112	0.937963052
BovineHD2600010625	26	38826692	0.002180557	0.937963052
BovineHD1400006575	14	22801680	0.002186169	0.939318669
BovineHD1400006433	14	22280600	0.002189009	0.939318669
BovineHD2400011966	24	43180568	0.002189647	0.939318669
BovineHD1900009017	19	30701937	0.002194403	0.939318669
BovineHD0200008451	2	28908081	0.002197628	0.939318669
BovineHD2100002390	21	9932988	0.00219855	0.939318669
BovineHD0200002280	2	7844915	0.002199559	0.939318669
BovineHD0100008801	1	29798493	0.002199629	0.939318669
BTB-00183295	4	46661436	0.002200606	0.939318669
BovineHD2900012103	29	40043296	0.002204504	0.939318669
BovineHD1500004101	15	16182348	0.002204601	0.939318669
BovineHD1600022521	16	77783202	0.002205094	0.939318669
BovineHD1500016424	15	56915088	0.002205114	0.939318669
BovineHD2200010866	22	38163024	0.002205225	0.939318669
BovineHD2200010870	22	38181804	0.002205225	0.939318669
BovineHD0200016331	2	57629283	0.002208021	0.939318669
BovineHD2700007868	27	28094468	0.002212972	0.939318669
BovineHD0600008866	6	31622703	0.002212975	0.939318669
BovineHD0300006116	3	19091226	0.002213059	0.939318669
BovineHD0300030163	3	105255942	0.002213777	0.939318669
BovineHD0100028548	1	100033909	0.002214229	0.939318669
BovineHD2700003284	27	11061407	0.002214564	0.939318669
BovineHD0100025518	1	89641654	0.002222752	0.940840931
BovineHD4100010013	13	24657215	0.002223222	0.940840931
BovineHD1300007139	13	24657880	0.002223222	0.940840931
BovineHD2400016996	24	58999499	0.002223772	0.940840931
BovineHD0900017272	9	62872977	0.002225469	0.940964692
BovineHD2500004104	25	14563042	0.002226912	0.940980524
BovineHD1500025570	15	6641936	0.002233933	0.943352094
BovineHD0600031643	6	111856475	0.00223538	0.943368194
ARS-BFGL-NGS-31396	11	86071763	0.002240057	0.943603536
BovineHD0800019213	8	64136509	0.002241432	0.943603536
BovineHD0600009170	6	32725415	0.002241572	0.943603536
BovineHD1900006676	19	23266064	0.002242835	0.943603536
BovineHD1700008554	17	30392577	0.002242982	0.943603536
BovineHD0500031575	5	109543823	0.002248061	0.945146712
BovineHD0700011789	7	40717747	0.00225282	0.945659765
BovineHD0900002560	9	10441753	0.002254649	0.945659765
BovineHD1100009252	11	30946989	0.002255533	0.945659765
BovineHD0600005318	6	19210878	0.00225627	0.945659765
BovineHD1700012267	17	44393107	0.002258795	0.945659765
BovineHD1700012270	17	44407489	0.002258795	0.945659765
BovineHD1700018618	17	64584682	0.002259165	0.945659765
BovineHD2800007283	28	27715038	0.002264089	0.947128784
BovineHD0300016730	3	55379068	0.002270212	0.949097494
ARS-BFGL-NGS-118692	13	76705709	0.002275173	0.950138103
BovineHD4100011387	14	27374220	0.002277618	0.950138103
BovineHD1600020782	16	73159017	0.002278041	0.950138103
BovineHD1100009250	11	30945597	0.002278376	0.950138103
BTB-00426200	29	14664124	0.002279953	0.950204295
BovineHD0900006505	9	24049307	0.002284563	0.951533327
BovineHD1100011543	11	39028535	0.002287318	0.951943629
BTB-00492076	12	47228055	0.002289812	0.951943629
BovineHD1200026977	12	47233718	0.002289812	0.951943629
ARS-BFGL-NGS-101957	8	112600621	0.002301892	0.955387532
BovineHD0400021679	4	78212332	0.002302098	0.955387532
BovineHD1100028687	11	98664485	0.002303258	0.955387532
BovineHD1400017178	14	61923726	0.002303802	0.955387532
BovineHD0200000190	2	758829	0.002305796	0.955530378
BovineHD0700032757	7	112083536	0.002307094	0.955530378
BovineHD1600018086	16	64321138	0.002310512	0.955530378
BTB-01143619	14	26196375	0.002311971	0.955530378
BovineHD1000000366	10	1247828	0.002316662	0.955530378
BovineHD1300021441	13	74295113	0.002318339	0.955530378
BovineHD2600010128	26	36913461	0.00231871	0.955530378
BovineHD2300006194	23	23398434	0.002320016	0.955530378
BovineHD1600014808	16	53500486	0.002320098	0.955530378
BovineHD0400035211	4	120270643	0.002322263	0.955530378
ARS-BFGL-NGS-102239	9	29886258	0.002322539	0.955530378
BovineHD1200026415	12	90139276	0.002323549	0.955530378
BovineHD1700019397	17	66979768	0.002325533	0.955530378
BovineHD0600031641	6	111848740	0.002326079	0.955530378
BovineHD1700008555	17	30396445	0.002326944	0.955530378
BovineHD0700021824	7	74088411	0.002327825	0.955530378
BovineHD2500005568	25	20123753	0.002328839	0.955530378
BovineHD0400033942	4	116741631	0.002332266	0.955530378
BovineHD1600020761	16	73061873	0.002333282	0.955530378
BovineHD2700003361	27	11320288	0.00233605	0.955530378
BovineHD0200027174	2	94582412	0.00233606	0.955530378
BovineHD0100004812	1	15709229	0.002338816	0.955530378
BovineHD2000001155	20	3526882	0.002338871	0.955530378
BovineHD2000001156	20	3528210	0.002338871	0.955530378
BovineHD1200009845	12	33560625	0.002339815	0.955530378
BovineHD1400007029	14	24237304	0.002341652	0.955697875
BovineHD0300025780	3	89728213	0.002344137	0.956129618
BovineHD1700019332	17	66795814	0.002349681	0.956276436
BovineHD1700019337	17	66812228	0.002349681	0.956276436
BovineHD1400007000	14	24147525	0.002349787	0.956276436
BovineHD0300024493	3	85726421	0.00235155	0.956276436
BovineHD1900017234	19	60218166	0.002351636	0.956276436
BovineHD0800033118	8	109975568	0.002355742	0.956388269
BovineHD0200006049	2	21299816	0.002356288	0.956388269
BovineHD1700015685	17	55289520	0.002360675	0.956388269
BovineHD1700015687	17	55291181	0.002360675	0.956388269
BovineHD1700015688	17	55292048	0.002360675	0.956388269
BovineHD1700015689	17	55293108	0.002360675	0.956388269
BovineHD0500012114	5	42341280	0.002365005	0.956388269
BovineHD0100002031	1	6257447	0.002365186	0.956388269
BovineHD4100010187	13	44944037	0.002365694	0.956388269
BovineHD1300009106	13	31305782	0.002366191	0.956388269
BovineHD1700015656	17	55211856	0.002374781	0.957421081
BovineHD0500015447	5	54205948	0.002376587	0.957421081
BovineHD0300035147	3	120171417	0.00237708	0.957421081
BovineHD0600003211	6	12707018	0.002377154	0.957421081
BovineHD2300004479	23	17598366	0.00238257	0.957421081
BovineHD1100011564	11	39094259	0.002382623	0.957421081
BovineHD1900009390	19	31955479	0.002383186	0.957421081
BovineHD0200004363	2	15392009	0.002384649	0.957421081
BTA-104617-no-rs	11	49824565	0.002386569	0.957421081
BovineHD1900008830	19	30024097	0.002387754	0.957421081
BovineHD1800011284	18	37936513	0.002387876	0.957421081
BovineHD1900011478	19	40094768	0.002390453	0.957421081
BovineHD2900014560	29	49424335	0.002390666	0.957421081
BovineHD1800012154	18	41222962	0.002390991	0.957421081
BovineHD1300009374	13	31987072	0.002391792	0.957421081
BovineHD1300009626	13	33015023	0.002392992	0.957421081
BovineHD1000010431	10	32591013	0.002393049	0.957421081
BovineHD0900005888	9	21967135	0.00239784	0.958289395
BovineHD0400033281	4	115033609	0.002398081	0.958289395
BovineHD2500009528	25	34590338	0.002399652	0.958345413
BovineHD4100015357	21	66947208	0.002407202	0.960373914
BovineHD1100031302	11	71872641	0.002409059	0.960373914
BovineHD0700019071	7	65391915	0.002412407	0.960373914
BTB-00191792	4	61654907	0.002413335	0.960373914
BovineHD0400016912	4	61697122	0.002413335	0.960373914
BovineHD0400016914	4	61707530	0.002413335	0.960373914
BovineHD0300016729	3	55375324	0.00241965	0.960949162
BovineHD1000017471	10	59741221	0.002420431	0.960949162
BovineHD1000017473	10	59748467	0.002420431	0.960949162
BovineHD1900006776	19	23472782	0.002424609	0.960949162
BovineHD0400034163	4	117272111	0.002425588	0.960949162
BovineHD1900000252	19	1339164	0.002429458	0.960949162
BovineHD2600006964	26	26294320	0.002429835	0.960949162
BovineHD0400035202	4	120232417	0.002434439	0.960949162
BovineHD0700010001	7	35029923	0.00243514	0.960949162
BovineHD0200040518	2	20690676	0.002435859	0.960949162
BovineHD0100001164	1	3515994	0.002437718	0.960949162
BovineHD0600018203	6	65917106	0.002446738	0.960949162
BovineHD4100013033	17	36578166	0.002449235	0.960949162
BovineHD0300035544	3	40956164	0.002451025	0.960949162
BovineHD2100004641	21	16858979	0.002452551	0.960949162
BovineHD1700015973	17	56277030	0.00245473	0.960949162
BovineHD1400004894	14	17231090	0.002454882	0.960949162
BovineHD0900004683	9	17293481	0.002456949	0.960949162
BovineHD0900004684	9	17294048	0.002456949	0.960949162
BovineHD0900005995	9	22341193	0.002465512	0.960949162
BovineHD0900005997	9	22345411	0.002465512	0.960949162
BovineHD0600034442	6	26942737	0.002466653	0.960949162
BovineHD4100014050	19	22867620	0.002466812	0.960949162
BovineHD1900006575	19	22861482	0.002468127	0.960949162
BovineHD1600021962	16	76264807	0.002469843	0.960949162
BovineHD1200019257	12	70118760	0.002470204	0.960949162
BovineHD0400000332	4	1463278	0.002472956	0.960949162
Hapmap53691-rs29015797	6	2296875	0.002476952	0.960949162
BovineHD0500000852	5	3348483	0.002479647	0.960949162
BovineHD1200019407	12	70670517	0.002486159	0.960949162
BovineHD0700013558	7	46859970	0.002486261	0.960949162
BovineHD2200006600	22	22740601	0.002489861	0.960949162
BovineHD0700027633	7	94821654	0.002491249	0.960949162
BovineHD2900000551	29	2233729	0.002492352	0.960949162
BovineHD1400016514	14	59548412	0.002492838	0.960949162
BovineHD1200026641	12	90946991	0.002492996	0.960949162
BovineHD1700018657	17	64764958	0.002493403	0.960949162
BovineHD1200026620	12	90886037	0.002494145	0.960949162
BovineHD1700008547	17	30372470	0.002494154	0.960949162
Hapmap46158-BTA-70371	4	48649499	0.002495528	0.960949162
BovineHD0600034590	6	6680850	0.002502216	0.960949162
BovineHD1900006576	19	22878495	0.002503382	0.960949162
BovineHD1400013959	14	49025081	0.002503629	0.960949162
BovineHD1400013960	14	49030072	0.002503629	0.960949162
BovineHD1400013961	14	49033100	0.002503629	0.960949162
BovineHD1400013962	14	49033933	0.002503629	0.960949162
BovineHD1400013964	14	49042116	0.002503629	0.960949162
BovineHD1400013966	14	49051781	0.002503629	0.960949162
BovineHD1700008548	17	30373344	0.002504644	0.960949162
BovineHD2600010339	26	37608463	0.002505784	0.960949162
BovineHD2700008928	27	31887403	0.002511698	0.960949162
BovineHD1200023804	12	82627722	0.002512347	0.960949162
BovineHD1600015778	16	56706854	0.002513446	0.960949162
BovineHD1500003772	15	15224203	0.002513603	0.960949162
BovineHD0400025202	4	90976381	0.002520983	0.960949162
BovineHD2900002057	29	7311993	0.002523817	0.960949162
BovineHD0400035210	4	120266780	0.002524371	0.960949162
BovineHD0400033280	4	115031007	0.002527758	0.960949162
BovineHD0400033283	4	115039697	0.002527758	0.960949162
BovineHD0200005494	2	19085477	0.002528594	0.960949162
BovineHD1100020246	11	70640880	0.002532158	0.960949162
BovineHD0100012729	1	44635982	0.002534379	0.960949162
BovineHD0200002129	2	7177716	0.002536316	0.960949162
BovineHD1300021442	13	74295649	0.002539341	0.960949162
BovineHD1000002894	10	8748023	0.002540294	0.960949162
BovineHD1100021494	11	75326503	0.002541904	0.960949162
BovineHD1100021498	11	75330418	0.002541904	0.960949162
BovineHD1100021499	11	75330877	0.002541904	0.960949162
BovineHD1100021500	11	75331422	0.002541904	0.960949162
ARS-BFGL-NGS-119401	11	75352649	0.002542138	0.960949162
BovineHD1000003627	10	10780951	0.002542516	0.960949162
BovineHD2500002690	25	10074718	0.002542657	0.960949162
BovineHD2300007445	23	27207819	0.00254304	0.960949162
BovineHD1300021412	13	74184947	0.002544476	0.960949162
BovineHD1700018659	17	64772163	0.002544851	0.960949162
BovineHD0800000522	8	1575310	0.002545686	0.960949162
BovineHD0900007436	9	27676013	0.002545825	0.960949162
BovineHD0200009510	2	32146096	0.002549353	0.960949162
BTB-01401013	8	105695288	0.002555402	0.960949162
BovineHD0900022300	9	80392250	0.00255838	0.960949162
BovineHD2600007921	26	29647473	0.002560283	0.960949162
BovineHD0700031505	7	108077448	0.002564218	0.960949162
Hapmap60691-rs29012315	2	58291941	0.002564553	0.960949162
BovineHD1900006688	19	23289690	0.002565697	0.960949162
BovineHD1100018045	11	63753957	0.002567885	0.960949162
BovineHD0200009167	2	31074003	0.002568207	0.960949162
BovineHD1100025416	11	88118391	0.002569121	0.960949162
BovineHD0100028544	1	100029374	0.002571679	0.960949162
BovineHD0100028545	1	100030414	0.002571679	0.960949162
BovineHD0600014725	6	53787963	0.002574225	0.960949162
BovineHD1900009392	19	31959396	0.002578644	0.960949162
BovineHD1900009395	19	31962944	0.002578644	0.960949162
BovineHD1900009398	19	31966113	0.002578644	0.960949162
BovineHD1900009401	19	31968628	0.002578644	0.960949162
BovineHD1900009402	19	31969136	0.002578644	0.960949162
ARS-BFGL-NGS-38059	17	5829384	0.002579311	0.960949162
BovineHD0400009953	4	35397780	0.002580688	0.960949162
BovineHD0300004796	3	14828528	0.002583246	0.960949162
BovineHD2000020567	20	70345840	0.002586197	0.960949162
BovineHD0700021649	7	73578036	0.002586734	0.960949162
BovineHD1600020783	16	73160380	0.00258995	0.960949162
BovineHD1600020785	16	73163824	0.00258995	0.960949162
BovineHD1600020786	16	73165524	0.00258995	0.960949162
BTB-01143580	14	26264142	0.002590194	0.960949162
BovineHD1900008775	19	29847237	0.002591106	0.960949162
BovineHD1900011215	19	38970435	0.002591472	0.960949162
BovineHD0300026021	3	90419372	0.002591903	0.960949162
BovineHD1700000484	17	2196695	0.002592343	0.960949162
BovineHD1100019777	11	69565598	0.002592937	0.960949162
BovineHD0200030172	2	104904681	0.002595137	0.960949162
BovineHD1200015815	12	57520017	0.00259528	0.960949162
Hapmap53128-rs29022916	6	94985940	0.002599881	0.960949162
BovineHD1900006693	19	23294242	0.002600515	0.960949162
BovineHD4100007175	8	112513231	0.002601141	0.960949162
BovineHD2000010545	20	36708069	0.002602024	0.960949162
BovineHD1400003935	14	13634651	0.002603307	0.960949162
BovineHD2200010394	22	36477523	0.002604784	0.960949162
BovineHD1000002904	10	8810135	0.002605459	0.960949162
BovineHD0200005373	2	18683292	0.00260547	0.960949162
BovineHD0200009172	2	31077264	0.002605604	0.960949162
BovineHD1300012412	13	42649502	0.002608461	0.960949162
BovineHD0500008250	5	28182342	0.002610244	0.960949162
BovineHD0200004200	2	14882242	0.002612208	0.960949162
BovineHD0500033442	5	115476006	0.002613053	0.960949162
BovineHD1500003720	15	15048553	0.002615645	0.960949162
BovineHD4100009854	13	2456125	0.002618062	0.960949162
BovineHD0700009321	7	32621031	0.002619848	0.960949162
BovineHD1200019339	12	70333335	0.002620409	0.960949162
BovineHD0400014460	4	52395930	0.002622903	0.960949162
BovineHD0300013467	3	44122483	0.00262863	0.960949162
BovineHD1900018152	19	62858770	0.002629405	0.960949162
BovineHD1300000673	13	2452111	0.002629786	0.960949162
BovineHD1400008819	14	30511317	0.002630221	0.960949162
BovineHD2100015928	21	55670972	0.002632781	0.960949162
BTB-01927033	10	90020110	0.002635158	0.960949162
BovineHD0600005573	6	20212935	0.002635967	0.960949162
BovineHD0600005576	6	20215645	0.002635967	0.960949162
BovineHD1400009087	14	31507915	0.00263738	0.960949162
BovineHD0500005724	5	19746719	0.002641278	0.960949162
BovineHD0400013363	4	48607226	0.002642591	0.960949162
BovineHD0400013364	4	48607867	0.002642591	0.960949162
BovineHD1600019599	16	69081129	0.002643203	0.960949162
BovineHD2200017908	22	32456460	0.00264375	0.960949162
BovineHD2200009281	22	32487506	0.00264375	0.960949162
BovineHD2200009283	22	32497023	0.00264375	0.960949162
BovineHD0300031367	3	109221259	0.002644844	0.960949162
BovineHD1100025843	11	89536847	0.002646037	0.960949162
BovineHD0700021470	7	73058588	0.002646584	0.960949162
BovineHD0600031084	6	110327865	0.00264951	0.960949162
BovineHD0100010281	1	35886275	0.002650103	0.960949162
BovineHD0400034176	4	117284546	0.002654351	0.960949162
BovineHD2000005706	20	18996628	0.002656818	0.960949162
BovineHD2000005709	20	19002763	0.002656818	0.960949162
BovineHD2500009942	25	36003554	0.002666112	0.960949162
BovineHD1400009750	14	33960404	0.002671569	0.960949162
BovineHD1200026390	12	90090370	0.002674903	0.960949162
BovineHD1000004939	10	14933420	0.002675215	0.960949162
BovineHD0900005257	9	19275807	0.002675943	0.960949162
BovineHD1200004925	12	16358242	0.002677103	0.960949162
BovineHD1000002892	10	8739886	0.002679855	0.960949162
BovineHD0400033299	4	115067858	0.002679989	0.960949162
BovineHD2000013842	20	49928384	0.002682316	0.960949162
BovineHD0200016334	2	57636311	0.002682847	0.960949162
BovineHD0200016337	2	57642251	0.002682847	0.960949162
BovineHD0700001521	7	5465294	0.002685148	0.960949162
BovineHD1600006092	16	21745346	0.002685555	0.960949162
BovineHD0200009189	2	31115494	0.002692707	0.960949162
BovineHD1100021238	11	74350377	0.002700217	0.960949162
BovineHD0600008841	6	31545302	0.002700916	0.960949162
BovineHD0400031626	4	110448346	0.002707359	0.960949162
BTA-24875-no-rs	8	112511876	0.002708237	0.960949162
BovineHD0400033924	4	116680593	0.002708393	0.960949162
BovineHD2200009458	22	33042079	0.002713681	0.960949162
BovineHD0600018243	6	66105486	0.002715468	0.960949162
BovineHD0700003032	7	11468437	0.002715539	0.960949162
BovineHD1100009253	11	30949464	0.002721068	0.960949162
BovineHD1900009012	19	30682965	0.002721575	0.960949162
BovineHD1700015686	17	55290523	0.002724109	0.960949162
BovineHD1300013493	13	46170947	0.002724407	0.960949162
BovineHD1300005289	13	18510395	0.002725882	0.960949162
BovineHD4100011760	14	83978859	0.002725897	0.960949162
BovineHD1100028607	11	98372895	0.002726531	0.960949162
BovineHD1400006676	14	23093622	0.002728859	0.960949162
BovineHD1400006677	14	23094602	0.002728859	0.960949162
BovineHD1400006678	14	23095452	0.002728859	0.960949162
BovineHD1400006679	14	23096791	0.002728859	0.960949162
BovineHD1400006680	14	23097328	0.002728859	0.960949162
BovineHD1400006682	14	23099311	0.002728859	0.960949162
BovineHD1400006683	14	23099950	0.002728859	0.960949162
BovineHD1900006962	19	24151186	0.002729711	0.960949162
BovineHD1900006963	19	24156001	0.002729711	0.960949162
BovineHD1900006964	19	24159383	0.002729711	0.960949162
BovineHD1900006973	19	24197650	0.002729711	0.960949162
BovineHD0900002564	9	10445922	0.002734436	0.960949162
BovineHD1500001815	15	7263544	0.002735486	0.960949162
BovineHD1800006587	18	21314632	0.002741347	0.960949162
BovineHD2200010402	22	36509917	0.002742031	0.960949162
BovineHD1200022062	12	77702840	0.002743463	0.960949162
BovineHD2600009424	26	34701250	0.002745178	0.960949162
BovineHD1000016473	10	55572616	0.002746283	0.960949162
BovineHD2800004384	28	15783851	0.002746641	0.960949162
BovineHD0500012518	5	43754334	0.002750071	0.960949162
BovineHD1700008552	17	30383889	0.002753146	0.960949162
BovineHD0900029467	9	101305953	0.002755084	0.960949162
BovineHD1400006383	14	22137094	0.002766593	0.960949162
BovineHD1500024912	15	84953777	0.002767488	0.960949162
ARS-BFGL-NGS-84478	4	21574492	0.002772806	0.960949162
BovineHD0400012688	4	46300267	0.002773149	0.960949162
ARS-BFGL-NGS-4086	1	44692942	0.002774244	0.960949162
BovineHD2700008929	27	31887994	0.002774295	0.960949162
BovineHD2400017495	24	60493983	0.002775043	0.960949162
BovineHD0900004254	9	15901187	0.002776022	0.960949162
BovineHD2600010316	26	37484710	0.002777134	0.960949162
BovineHD2600010317	26	37491782	0.002777134	0.960949162
BovineHD0900006007	9	22368720	0.002777689	0.960949162
BovineHD1900006956	19	24117888	0.002781012	0.960949162
BovineHD0400010083	4	35985054	0.002781991	0.960949162
BovineHD0600006006	6	21785885	0.002784635	0.960949162
BovineHD0400034139	4	117228274	0.002786995	0.960949162
BovineHD1200016583	12	60437381	0.002787028	0.960949162
BovineHD1200023788	12	82592770	0.002788398	0.960949162
BovineHD1100020243	11	70630538	0.002789388	0.960949162
BovineHD0400024038	4	86701757	0.002791858	0.960949162
Hapmap33644-BTC-062485	6	37653391	0.002792097	0.960949162
BovineHD0700008322	7	29563496	0.002792504	0.960949162
BovineHD0600024532	6	89403814	0.002795221	0.960949162
BovineHD1700019385	17	66916558	0.002796029	0.960949162
BovineHD0300013404	3	43970484	0.002796044	0.960949162
BovineHD0800026521	8	89414898	0.002798368	0.960949162
BovineHD0600031459	6	111253345	0.002799239	0.960949162
BovineHD2400017497	24	60506087	0.002805469	0.960949162
BovineHD0100010277	1	35858538	0.002808069	0.960949162
BovineHD0200016531	2	58294979	0.002808298	0.960949162
BovineHD0200016532	2	58296404	0.002808298	0.960949162
BovineHD1400010916	14	38142917	0.00280902	0.960949162
BovineHD1700004018	17	14114286	0.002811685	0.960949162
BovineHD0700013553	7	46852246	0.002811815	0.960949162
BovineHD1600023029	16	79024853	0.00281221	0.960949162
BovineHD1000000962	10	3098569	0.002813885	0.960949162
BovineHD2100018098	21	61959777	0.002814718	0.960949162
BovineHD4100004999	6	53837768	0.002817308	0.960949162
Hapmap27513-BTC-040798	6	53845927	0.002817308	0.960949162
BovineHD0600014757	6	53848892	0.002817308	0.960949162
BovineHD2900012159	29	40184372	0.002818445	0.960949162
BovineHD1600020653	16	72682722	0.002828272	0.960949162
BovineHD0400003405	4	11211257	0.002829347	0.960949162
BovineHD1900010591	19	36584607	0.002829839	0.960949162
BovineHD0200005029	2	17643284	0.002832944	0.960949162
BovineHD1800009987	18	32978696	0.002833356	0.960949162
BovineHD0600007381	6	26767978	0.002840538	0.960949162
BovineHD2500010879	25	38923554	0.002841518	0.960949162
BovineHD2000001183	20	3607029	0.002843573	0.960949162
BovineHD1800007910	18	25731767	0.002844641	0.960949162
BovineHD0900005327	9	19520494	0.002846944	0.960949162
BovineHD0400015932	4	58415133	0.002848753	0.960949162
Hapmap40705-BTA-28727	14	22189056	0.002851965	0.960949162
BovineHD1100017158	11	60268772	0.002852784	0.960949162
BovineHD2000020768	20	71004421	0.00285393	0.960949162
BovineHD1000017541	10	60049461	0.002856666	0.960949162
BovineHD2000000997	20	2943663	0.002856789	0.960949162
BTB-00383268	9	22864414	0.002858081	0.960949162
BovineHD1400015610	14	56070322	0.002858938	0.960949162
BovineHD0700018087	7	62715167	0.002859526	0.960949162
BovineHD0200025602	2	90079052	0.002861167	0.960949162
Hapmap27565-BTA-101823	2	90085321	0.002861167	0.960949162
BovineHD0600029855	6	106355555	0.002861619	0.960949162
BovineHD1400003975	14	13770793	0.002861754	0.960949162
BovineHD1500000031	15	175272	0.00286286	0.960949162
BovineHD1400006461	14	22378768	0.002864753	0.960949162
ARS-BFGL-NGS-100559	20	70333233	0.002865051	0.960949162
BovineHD0800003149	8	9723311	0.002866463	0.960949162
BovineHD1400015604	14	56049159	0.002867467	0.960949162
BovineHD0800001251	8	3882979	0.002869343	0.960949162
BovineHD0200021312	2	74355327	0.00287108	0.960949162
BovineHD1600022522	16	77788149	0.002871132	0.960949162
ARS-BFGL-NGS-101320	3	86806376	0.002872663	0.960949162
BovineHD0400017401	4	63549026	0.002872911	0.960949162
BovineHD0200011097	2	37980319	0.002875212	0.960949162
BovineHD1500001818	15	7269933	0.00287684	0.960949162
BovineHD0400010690	4	38203085	0.002877935	0.960949162
BovineHD4100015438	22	7428765	0.002879236	0.960949162
BovineHD2500006636	25	23692637	0.002883346	0.960949162
BovineHD0900004371	9	16279976	0.002883413	0.960949162
BovineHD2200002324	22	7748607	0.002887103	0.960949162
BovineHD0900004365	9	16272049	0.00289092	0.960949162
BovineHD0600000503	6	1936466	0.002893329	0.960949162
BovineHD2800008874	28	33325785	0.002893675	0.960949162
BovineHD0600032728	6	115392099	0.002896951	0.960949162
BovineHD1400015705	14	56486473	0.002897852	0.960949162
Hapmap27999-BTC-012934	14	56498711	0.002897852	0.960949162
BovineHD0100010282	1	35887719	0.002897986	0.960949162
BovineHD0100010283	1	35889721	0.002897986	0.960949162
BovineHD0100010284	1	35890352	0.002897986	0.960949162
BovineHD0100010285	1	35891389	0.002897986	0.960949162
BovineHD1000000963	10	3111613	0.002900892	0.960949162
BovineHD0700028420	7	97373631	0.002904877	0.960949162
BovineHD2000013844	20	49933279	0.002911298	0.960949162
BovineHD0400010267	4	36636572	0.00291599	0.960949162
BovineHD0600005569	6	20198443	0.002921349	0.960949162
ARS-BFGL-NGS-41525	1	6383413	0.00292178	0.960949162
BTB-01532239	14	24437778	0.002923696	0.960949162
BovineHD2000019275	20	66768709	0.00292642	0.960949162
BovineHD0100002074	1	6381969	0.002926533	0.960949162
BovineHD1200013073	12	47538652	0.002927134	0.960949162
BovineHD1800006627	18	21479402	0.002928066	0.960949162
BovineHD0700019070	7	65391131	0.00292905	0.960949162
BovineHD0700019086	7	65447009	0.00292905	0.960949162
BovineHD1700021502	17	73612883	0.002933438	0.960949162
BovineHD2600010624	26	38825422	0.002933941	0.960949162
BovineHD0300024842	3	86830768	0.002935516	0.960949162
BovineHD0300024841	3	86829353	0.002938605	0.960949162
BovineHD0900010808	9	38967906	0.00294306	0.960949162
BovineHD1600020792	16	73203826	0.002943219	0.960949162
BovineHD1900005456	19	19131785	0.002943384	0.960949162
BovineHD0800016654	8	55214878	0.002947089	0.960949162
BovineHD0300022140	3	76494101	0.002954186	0.960949162
[truncated: 336,880 more rows]
